# Supplementary material for: Changes in nuclear and cytoplasmic microRNA distribution in response to hypoxic stress
Source: Sci Rep. 2019 Jul 17;9:10332. doi: 10.1038/s41598-019-46841-1 (PMC6637125; doi:10.1038/s41598-019-46841-1)
Supplement: Supplementary file 2 — Dataset 1 [file 41598_2019_46841_MOESM2_ESM.xlsx]

## Sheet: sRNA-seq data
	Cytoplasm (Normalized counts)						Nucleus (Normalized counts)						Nucleus vs Cytoplasm (DESeq2 output)						2 hours vs 0 hours (Cytoplasm) (DESeq2 output)						24 hours vs 0 hours (Cytoplasm) (DESeq2 output)						2 hours vs 0 hours (Nucleus) (DESeq2 output)						24 hours vs 0 hours (Nucleus) (DESeq2 output)
Gene Name	C0.1	C0.2	C2.1	C2.2	C24.1	C24.2	N0.1	N0.2	N2.1	N2.2	N24.1	N24.2	baseMean	log2FoldChange	lfcSE	stat	pvalue	padj	baseMean	log2FoldChange	lfcSE	stat	pvalue	padj	baseMean	log2FoldChange	lfcSE	stat	pvalue	padj	baseMean	log2FoldChange	lfcSE	stat	pvalue	padj	baseMean	log2FoldChange	lfcSE	stat	pvalue	padj
mmu-miR-3535	114.55	176.225	91.3211	203.872	66.3795	73.9552	4559.86	4673.03	3379.09	3620.11	2582.31	2157.72	1808.2	4.82846	0.200282	24.1084	2.04e-128	7.15e-126	163.682	0.0313692	0.291235	0.107711	0.914225	0.973347	163.682	-0.816423	0.295457	-2.76326	0.0057228	0.0188742	2459.92	-0.933017	0.165331	-5.64333	1.66789e-08	2.01297e-07	2459.92	-0.600431	0.165634	-3.62506	0.000288898	0.00206531
mmu-miR-27a-5p	14418.8	11206.7	8442.46	11913.4	2630.89	2798.22	168.169	164.74	196.427	160.513	81.7117	127.658	4359.13	-5.5863	0.236594	-23.6113	2.95e-123	5.16e-121	11600.9	-0.301901	0.197017	-1.53236	0.125434	0.66711	11600.9	-2.04323	0.197411	-10.3502	4.17722e-25	7.16393e-23	105.671	-0.621474	0.279848	-2.22075	0.0263677	0.0619375	105.671	-0.765688	0.279501	-2.73949	0.0061535	0.0299249
mmu-miR-5121	27.0639	39.87	32.6147	36.3755	12.1426	24.9033	605.133	558.94	612.631	642.051	812.64	605.595	334.163	4.43926	0.223327	19.8779	6.33e-88	7.38e-86	38.9988	0.0510589	0.34818	0.146645	0.883412	0.973347	38.9988	-0.559266	0.353659	-1.58137	0.113793	0.209845	450.02	0.274299	0.201916	1.35848	0.174312	0.274701	450.02	0.117774	0.20171	0.583876	0.559304	0.774379
mmu-miR-25-5p	730.726	928.174	798.763	777.42	427.419	466.371	115.788	100.021	56.3181	68.5685	36.9382	26.4656	377.748	-3.39033	0.189334	-17.9066	1.05e-71	9.16e-70	932.679	-0.0497552	0.177718	-0.279967	0.779503	0.967468	932.679	-0.789406	0.179565	-4.39621	1.10156e-05	0.000104954	47.3858	-1.4889	0.347087	-4.2897	1.78916e-05	0.000101001	47.3858	-0.843304	0.35437	-2.37973	0.0173255	0.0679487
mmu-miR-877-3p	3061.37	2026.99	1389.98	1811.16	891.266	830.11	88.2198	72.0738	52.1973	67.0102	81.7117	87.1808	871.606	-4.32119	0.250617	-17.2422	1.28e-66	8.97e-65	2265.75	-0.611607	0.212838	-2.87358	0.0040585	0.375943	2265.75	-1.39783	0.213564	-6.54528	5.93827e-11	1.69736e-09	52.4756	0.0619234	0.324231	0.190985	0.848537	0.907178	52.4756	0.3872	0.32968	1.17447	0.240206	0.451906
mmu-miR-6539	134.69	177.82	122.157	213.177	78.5221	64.8995	1246.1	1675.35	1211.53	1008.27	611.159	664.754	600.702	3.00841	0.182007	16.5291	2.26e-61	1.32e-59	178.548	0.101495	0.264363	0.383924	0.701035	0.952804	178.548	-0.912954	0.27038	-3.37656	0.000733989	0.00331261	752.21	-1.14564	0.193759	-5.91271	3.36516e-09	4.53003e-08	752.21	-0.821105	0.194525	-4.22109	2.43125e-05	0.000240265
mmu-miR-1291	18.2524	74.1582	49.8115	65.9834	44.5228	37.7323	2075.92	2016.6	638.73	1251.38	1054.42	804.866	677.697	4.58928	0.299629	15.3166	5.93e-53	2.96e-51	65.5429	0.268985	0.353424	0.761083	0.446608	0.921025	65.5429	-0.0565745	0.355172	-0.159287	0.873442	0.891639	917.158	-1.06126	0.245881	-4.31613	1.58786e-05	9.46767e-05	917.158	-0.0761905	0.247158	-0.308266	0.75788	0.862461
mmu-miR-5099	99.4442	122.002	71.7523	109.972	27.5232	35.4683	2561.13	1716.53	767.849	1477.34	1761.84	1524.11	856.247	4.38219	0.287377	15.2489	1.67e-52	7.32e-51	104.944	-0.237774	0.276796	-0.859023	0.390328	0.921025	104.944	-1.45937	0.28882	-5.05287	4.3523e-07	5.52903e-06	1147.45	-0.316343	0.376708	-0.839757	0.401045	0.521806	1147.45	0.398413	0.377022	1.05674	0.290631	0.503362
mmu-let-7c-1-3p	426.099	606.822	362.913	345.99	214.519	193.944	27.5687	29.4179	31.5931	40.5178	27.9835	28.0224	194.616	-3.42213	0.230156	-14.8687	5.26e-50	2.05e-48	484.681	-0.482221	0.204022	-2.36357	0.0180996	0.41384	484.681	-1.18188	0.207087	-5.70717	1.14868e-08	1.87617e-07	21.7631	-0.0194273	0.417137	-0.046573	0.962854	0.969207	21.7631	-0.322304	0.414622	-0.777345	0.436955	0.656303
mmu-miR-219a-1-3p	720.655	720.85	527.172	822.254	165.949	223.375	26.1903	36.7723	28.8459	24.934	26.8641	23.352	278.935	-4.02814	0.274458	-14.6767	9.09e-49	3.18e-47	716.787	-0.076882	0.216555	-0.355023	0.722572	0.952804	716.787	-1.67601	0.220898	-7.58725	3.26755e-14	2.24154e-12	19.5553	-0.236968	0.426026	-0.556229	0.578054	0.700066	19.5553	-0.112617	0.42858	-0.262767	0.79273	0.865663
mmu-miR-148a-5p	1444.46	1621.91	1016.39	1281.6	713.175	639.939	107.518	111.788	109.889	90.3858	154.469	129.214	618.395	-3.16214	0.230269	-13.7324	6.49e-43	2.07e-41	1517.09	-0.378319	0.179591	-2.10656	0.0351553	0.473245	1517.09	-1.06201	0.180734	-5.87611	4.20017e-09	8.00366e-08	82.2952	0.342174	0.282337	1.21194	0.225536	0.334481	82.2952	0.407322	0.284224	1.4331	0.151829	0.320847
mmu-miR-125b-1-3p	17164.8	15991.1	12229.3	12286.4	7687.88	8578.05	2908.5	3553.68	2153.82	2759.88	2242.04	2830.26	7532.15	-2.11319	0.157834	-13.3887	7.04e-41	2.05e-39	16723	-0.404021	0.157491	-2.56536	0.0103068	0.375943	16723	-0.93747	0.157591	-5.94875	2.70204e-09	5.45177e-08	1925.88	-0.336112	0.191301	-1.75698	0.078921	0.14931	1925.88	-0.0136041	0.191649	-0.0709845	0.94341	0.96642
mmu-miR-301b-5p	520.508	420.23	279.3	367.138	115.759	130.554	30.3256	35.3015	31.5931	32.7259	17.9094	29.5792	167.577	-3.2022	0.243255	-13.164	1.41e-39	3.81e-38	413.885	-0.494172	0.21364	-2.31311	0.0207165	0.41384	413.885	-1.72348	0.219789	-7.84152	4.4514e-15	3.81708e-13	20.8229	-0.36232	0.423999	-0.85453	0.392812	0.516387	20.8229	-0.383668	0.424834	-0.903101	0.366472	0.589161
mmu-miR-181a-1-3p	568.342	711.281	595.959	683.52	272.804	321.479	62.0295	48.5395	75.5487	79.4772	76.115	68.4992	296.966	-2.84604	0.224261	-12.6908	6.65e-37	1.66e-35	711.651	0.0179978	0.18691	0.0962909	0.92329	0.973347	711.651	-0.984553	0.189928	-5.18382	2.17383e-07	2.86779e-06	48.214	0.332396	0.336062	0.989091	0.322619	0.444553	48.214	-0.133265	0.331278	-0.402274	0.687482	0.848863
mmu-miR-1949	9.4409	16.7454	17.7898	24.5323	13.7616	9.05574	390.097	344.189	75.5487	331.934	331.324	252.202	151.385	4.1312	0.334362	12.3555	4.55e-35	1.06e-33	20.6696	0.453091	0.382857	1.18345	0.236632	0.822537	20.6696	-0.0704892	0.385516	-0.182844	0.854921	NA	201.913	-0.200578	0.481898	-0.416225	0.677245	0.779723	201.913	0.26165	0.482035	0.542804	0.587265	0.786869
mmu-miR-16-1-3p	3690.13	3207.14	2312.68	2690.94	1047.5	1150.83	209.522	142.677	210.163	233.756	241.777	250.645	1282.31	-3.29364	0.267476	-12.3138	7.64e-35	1.67e-33	3183.83	-0.428958	0.172493	-2.48681	0.0128895	0.375943	3183.83	-1.51947	0.173465	-8.75951	1.96097e-18	2.24204e-16	151.275	0.443321	0.252098	1.75853	0.0786577	0.14931	151.275	0.0858968	0.250093	0.343459	0.731253	0.8529
mmu-miR-30b-3p	219.658	287.862	254.395	203.872	144.092	141.119	62.0295	50.0104	35.7139	35.8426	31.3415	38.92	125.405	-2.27356	0.19158	-11.8674	1.75e-32	3.6e-31	282.714	-0.111049	0.218505	-0.508221	0.611298	0.929539	282.714	-0.704603	0.222052	-3.17314	0.00150802	0.0060853	29.7226	-0.558499	0.382751	-1.45917	0.144518	0.243179	29.7226	-0.0744636	0.389932	-0.190966	0.848553	0.905123
mmu-miR-27b-5p	597.294	858.003	745.987	795.184	435.514	384.869	208.144	242.698	171.701	130.904	107.457	104.306	398.505	-1.97792	0.168122	-11.7647	5.93e-32	1.15e-30	862.145	0.0990615	0.195091	0.50777	0.611615	0.929539	862.145	-0.713852	0.196919	-3.62511	0.000288841	0.00159086	113.025	-1.00272	0.263133	-3.8107	0.000138576	0.000598786	113.025	-0.524282	0.267606	-1.95916	0.0500943	0.154419
mmu-let-7b-3p	862.898	898.67	694.396	903.465	583.654	612.017	153.006	167.682	97.5264	132.462	193.646	196.157	457.965	-2.26272	0.196317	-11.5258	9.78e-31	1.8e-29	1031.28	-0.119698	0.182291	-0.656631	0.511418	0.921025	1031.28	-0.477791	0.183167	-2.6085	0.00909411	0.0282598	109.916	0.26067	0.26125	0.997779	0.318386	0.443965	109.916	0.6493	0.266258	2.43861	0.0147439	0.0619242
mmu-miR-365-2-5p	280.08	213.703	159.515	242.785	56.6654	61.1263	35.8393	36.7723	20.6042	31.1675	11.1934	17.1248	97.2148	-2.62197	0.235115	-11.1519	7.01e-29	1.23e-27	228.873	-0.263772	0.246019	-1.07216	0.283647	0.848518	228.873	-1.76831	0.256009	-6.90722	4.94247e-12	1.88363e-10	17.9207	-0.976085	0.441182	-2.21243	0.026937	0.062853	17.9207	-0.646855	0.445128	-1.45319	0.146171	NA
mmu-miR-374b-3p	357.495	253.573	296.497	252.936	154.616	163.003	19.2981	19.1216	32.9667	31.1675	41.4155	37.3632	138.288	-2.94854	0.267478	-11.0235	2.94e-28	4.91e-27	334.983	-0.131897	0.224247	-0.588179	0.556412	0.921025	334.983	-0.817572	0.227532	-3.59322	0.000326619	0.00168486	21.2809	0.778143	0.419826	1.85349	0.0638125	0.128358	21.2809	0.192641	0.412767	0.466708	0.640709	0.821672
mmu-miR-543-3p	1158.71	1200.09	1120.17	1021.9	1500.01	1384.02	326.689	451.564	374.996	327.259	552.953	652.299	839.222	-1.47898	0.136539	-10.8319	2.43e-27	3.87e-26	1679.81	-0.11614	0.167617	-0.69289	0.488379	0.921025	1679.81	0.327228	0.167314	1.95577	0.0504923	0.112365	313.798	0.599681	0.214861	2.79102	0.00525416	0.015198	313.798	0.683128	0.215814	3.16536	0.0015489	0.00963762
mmu-miR-434-3p	490.297	565.357	614.342	614.999	437.133	452.787	147.492	210.338	123.625	135.579	153.349	93.408	336.559	-1.86509	0.175239	-10.6431	1.88e-26	2.86e-25	719.405	0.226272	0.175659	1.28813	0.1977	0.822537	719.405	-0.181253	0.177005	-1.024	0.305835	0.428169	101.127	-0.469851	0.291384	-1.61248	0.106857	0.193782	101.127	-0.103441	0.294951	-0.350704	0.725811	0.8529
mmu-miR-301a-5p	1455.79	1727.17	1840.65	2036.18	878.314	995.377	252.253	151.502	196.427	238.432	294.386	325.371	865.988	-2.55241	0.240466	-10.6145	2.55e-26	3.72e-25	2019.23	0.289009	0.166999	1.7306	0.0835225	0.621976	2019.23	-0.675895	0.16813	-4.02007	5.8181e-05	0.000391296	170.935	0.564283	0.259979	2.17049	0.0299694	0.0694656	170.935	0.419082	0.259657	1.61398	0.106531	0.252074
mmu-miR-30c-2-3p	2201.62	3615.41	1896.99	3397.3	1611.73	1480.61	742.976	831.055	388.732	567.249	373.859	431.234	1461.56	-2.07855	0.199876	-10.3992	2.5e-25	3.5e-24	3203.23	-0.101663	0.236405	-0.430037	0.667169	0.945381	3203.23	-0.762984	0.236705	-3.22335	0.00126702	0.00529984	390.468	-0.919829	0.216532	-4.248	2.15686e-05	0.000114683	390.468	-0.291186	0.218861	-1.33047	0.183365	0.377979
mmu-miR-299a-3p	275.674	259.953	317.252	314.69	322.993	275.445	75.8139	82.3701	75.5487	88.8274	126.485	124.544	194.966	-1.62936	0.160155	-10.1737	2.6e-24	3.5e-23	401.466	0.234834	0.199899	1.17477	0.240088	0.822537	401.466	0.196218	0.20056	0.978348	0.327902	0.448089	67.1436	0.598834	0.29874	2.00453	0.0450135	0.0943397	67.1436	0.500084	0.298718	1.6741	0.0941111	0.22914
mmu-miR-195a-3p	181.895	198.553	165.445	214.023	191.043	202.245	41.353	22.0634	35.7139	37.401	66.041	71.6128	118.949	-2.09112	0.20942	-9.98526	1.77e-23	2.29e-22	261.71	0.00802908	0.217226	0.0369618	0.970515	0.99613	261.71	0.0928061	0.217585	0.426528	0.669723	0.743414	32.0894	0.900183	0.384519	2.34106	0.0192291	0.0480728	32.0894	0.701944	0.382993	1.83279	0.0668344	0.182572
mmu-miR-15b-5p	246.093	219.285	290.567	228.404	310.85	286.011	793.978	756.039	744.498	643.609	736.525	597.811	487.806	1.43048	0.146167	9.78664	1.29e-22	1.61e-21	359.911	0.159527	0.212235	0.751652	0.45226	0.921025	359.911	0.375814	0.21206	1.7722	0.0763606	0.155157	500.873	-0.205857	0.192017	-1.07208	0.283686	0.403619	500.873	-0.106732	0.192637	-0.554055	0.579541	0.786869
mmu-miR-1843b-3p	147.907	201.742	101.402	210.639	64.7605	80.747	1028.31	907.542	384.611	695.036	645.858	495.062	413.635	2.36415	0.241887	9.7738	1.46e-22	1.76e-21	181.866	-0.130292	0.278572	-0.467715	0.639989	0.944745	181.866	-1.01751	0.283331	-3.59124	0.000329113	0.00168486	486.572	-0.71155	0.244453	-2.91079	0.0036052	0.0110686	486.572	0.0219455	0.246329	0.0890905	0.92901	0.957507
mmu-miR-136-3p	320.361	399.498	360.541	364.6	322.183	329.78	62.0295	88.2536	116.757	96.6193	153.349	135.442	229.118	-1.69847	0.19064	-8.90934	5.13e-19	5.99e-18	475.29	0.0295714	0.190432	0.155286	0.876596	0.973347	475.29	-0.0804657	0.191295	-0.420637	0.67402	0.74577	76.4429	0.850401	0.297771	2.85588	0.00429172	0.0126227	76.4429	0.345942	0.292714	1.18184	0.237268	0.450407
mmu-miR-152-5p	696.739	771.086	605.447	644.607	670.271	677.671	154.385	147.089	200.547	207.264	303.341	331.598	450.837	-1.63249	0.183606	-8.89126	6.04e-19	6.82e-18	922.34	-0.204009	0.170616	-1.19572	0.231804	0.822537	922.34	-0.0656627	0.170662	-0.384753	0.70042	0.760266	157.443	1.0064	0.233798	4.30458	1.67302e-05	9.59928e-05	157.443	0.547613	0.230252	2.37832	0.0173916	0.0679487
mmu-miR-503-3p	309.662	319.758	310.729	285.082	418.515	384.114	135.087	135.322	115.383	116.878	199.242	124.544	237.86	-1.28408	0.145882	-8.8022	1.34e-18	1.47e-17	461.391	-0.0574923	0.19176	-0.299813	0.76432	0.959121	461.391	0.378573	0.190903	1.98306	0.0473602	0.106872	96.7482	0.245474	0.283866	0.864754	0.387174	0.51525	96.7482	0.392393	0.286222	1.37094	0.170394	0.355605
mmu-miR-155-5p	1065.56	948.906	927.443	1014.28	826.506	746.344	2227.55	2357.84	2203.27	2200.43	1337.61	1379.32	1436.26	1.05182	0.119612	8.79362	1.45e-18	1.54e-17	1254.41	-0.0388224	0.177634	-0.218553	0.826999	0.973347	1254.41	-0.290297	0.178206	-1.62899	0.103315	0.196761	1375	-0.735184	0.158974	-4.62456	3.75392e-06	2.57622e-05	1375	-0.733907	0.159105	-4.61271	3.9745e-06	4.92386e-05
mmu-miR-29a-3p	11499	11991.3	11447.8	9722.4	8244.01	9344.02	21054.2	21001.4	19622	19362.8	15650.6	16296.6	14603	0.858817	0.097704	8.78999	1.5e-18	1.54e-17	14103.6	-0.127097	0.162556	-0.781866	0.434294	0.921025	14103.6	-0.34997	0.162611	-2.1522	0.0313817	0.0779995	13256.2	-0.38854	0.146595	-2.65043	0.00803905	0.0221549	13256.2	-0.336879	0.14662	-2.29764	0.0215823	0.0814794
mmu-miR-677-5p	150.425	347.667	221.78	433.968	97.1407	85.2749	2148.98	1515.02	842.024	1513.18	1780.87	1651.76	899.008	2.84477	0.326082	8.72409	2.68e-18	2.68e-17	300.375	0.359986	0.291073	1.23675	0.216178	0.822537	300.375	-1.13139	0.295261	-3.83184	0.000127187	0.000807873	1106.28	-0.0911597	0.240544	-0.378973	0.704708	0.803413	1106.28	0.452282	0.241267	1.87461	0.0608464	0.174739
mmu-miR-30d-3p	363.16	287.862	202.211	196.258	107.664	129.799	39.9746	23.5343	53.5709	42.0762	39.1769	49.8176	127.925	-2.24907	0.265876	-8.45911	2.69e-17	2.62e-16	290.959	-0.64195	0.218434	-2.93887	0.00329412	0.375943	290.959	-1.28646	0.222814	-5.77368	7.75587e-09	1.40014e-07	29.1641	0.370322	0.396101	0.934918	0.34983	0.478284	29.1641	-0.137389	0.390914	-0.351456	0.725246	0.8529
mmu-miR-21a-3p	674.71	657.058	685.501	593.004	433.895	490.519	170.926	154.444	182.69	190.122	256.329	231.963	393.43	-1.56151	0.184952	-8.44277	3.1e-17	2.93e-16	800.73	-0.0401641	0.180372	-0.222673	0.82379	0.973347	800.73	-0.44991	0.181616	-2.47726	0.0132397	0.0378435	139.066	0.547957	0.241621	2.26784	0.0233392	0.0562184	139.066	0.313941	0.240345	1.30621	0.191482	0.385592
mmu-miR-222-3p	6696.75	9020.99	7746.88	8768.18	7934.78	8842.18	19409.7	22413.5	16384.4	18287.5	15538.7	16902.2	13162.1	1.13999	0.136979	8.3224	8.62e-17	7.94e-16	11113.1	0.0877998	0.172837	0.507993	0.611458	0.929539	11113.1	0.143016	0.172853	0.827386	0.408018	0.518335	12765.4	-0.356635	0.158864	-2.24491	0.024774	0.0585873	12765.4	-0.150226	0.158911	-0.945347	0.344482	0.567382
mmu-let-7e-3p	416.658	393.916	301.241	341.76	235.566	242.241	106.139	98.5499	130.493	130.904	119.769	133.885	220.927	-1.38925	0.179222	-7.75158	9.08e-15	8.14e-14	437.253	-0.302252	0.192188	-1.57269	0.11579	0.66437	437.253	-0.666402	0.194208	-3.43138	0.000600517	0.0028537	84.5072	0.276516	0.279406	0.989656	0.322342	0.444553	84.5072	-0.0946891	0.276381	-0.342603	0.731897	0.8529
mmu-miR-125a-3p	506.032	617.985	498.115	610.769	508.37	463.352	299.12	298.591	255.492	277.391	160.065	175.918	389.267	-1.15219	0.150645	-7.64835	2.04e-14	1.78e-13	726.323	-0.00154668	0.189794	-0.00814925	0.993498	0.996668	726.323	-0.143247	0.190434	-0.752216	0.451921	0.565726	172.219	-0.785716	0.22891	-3.43242	0.000598214	0.00238017	172.219	-0.681816	0.2302	-2.96185	0.00305799	0.016844
mmu-miR-224-5p	1245.57	1437.71	1168.2	1283.29	2257.71	2091.12	2292.34	2266.65	2016.46	2014.98	3616.58	3823.5	2126.18	0.751369	0.098834	7.60233	2.91e-14	2.48e-13	2160.71	-0.107059	0.166649	-0.64242	0.520601	0.921025	2160.71	0.717633	0.166098	4.32055	1.5564e-05	0.000130206	1873.63	0.687183	0.155523	4.41854	9.93688e-06	6.21055e-05	1873.63	0.804902	0.155826	5.16541	2.39918e-07	3.35885e-06
mmu-miR-30e-5p	7796.3	8709.21	8400.95	6684.62	7872.45	8825.57	16666.7	19136.3	15493	14902.7	13631.3	13874.2	11832.8	0.946438	0.12471	7.58912	3.22e-14	2.68e-13	10959.3	-0.105604	0.170116	-0.620779	0.534745	0.921025	10959.3	0.0660379	0.170114	0.388198	0.697869	0.759902	10981.4	-0.370901	0.151529	-2.44771	0.0143766	0.0364625	10981.4	-0.196531	0.151581	-1.29654	0.194791	0.385592
mmu-miR-300-3p	497.85	546.219	604.854	507.564	599.844	578.058	224.685	217.692	225.272	222.848	361.546	348.723	411.263	-1.08074	0.142809	-7.56773	3.8e-14	3.09e-13	757.541	0.104933	0.182534	0.574867	0.565381	0.921025	757.541	0.215189	0.182638	1.17822	0.238707	0.352917	187.326	0.646928	0.219662	2.9451	0.00322846	0.0102724	187.326	0.576427	0.21989	2.62143	0.00875626	0.0397581
mmu-miR-7a-5p	31633.3	43449.6	33677.3	40297.2	58439.9	48867	89111.6	95302.2	91251.8	97457.7	82437.1	103435	67946.7	1.13913	0.153295	7.43101	1.08e-13	8.57e-13	58319.6	-0.000156068	0.185396	-0.000841808	0.999328	0.999328	58319.6	0.541906	0.185386	2.92312	0.00346545	0.0122541	65555.2	0.0100819	0.163813	0.0615454	0.950925	0.964706	65555.2	-0.0780872	0.163813	-0.476684	0.633587	0.816034
mmu-miR-677-3p	56.6454	65.3868	43.8816	59.2159	13.7616	19.6208	261.903	175.036	115.383	180.772	275.357	217.952	123.743	2.26825	0.305785	7.41777	1.19e-13	9.26e-13	58.2134	-0.192208	0.310451	-0.619126	0.535833	0.921025	58.2134	-1.3902	0.324281	-4.28702	1.81083e-05	0.000144446	143.495	0.159535	0.276705	0.576555	0.56424	0.688098	143.495	0.622281	0.280652	2.21727	0.0266049	0.0982334
mmu-miR-34c-5p	13491	15243.9	12373.4	13404.8	14151.8	14061.3	22174.9	21288.2	22465.4	24578.7	26185.8	26492.1	18825.9	0.786737	0.10697	7.35475	1.91e-13	1.46e-12	18773.1	-0.133398	0.154041	-0.865991	0.386495	0.921025	18773.1	0.0268608	0.15404	0.174375	0.861571	0.884279	16791.2	0.269396	0.151437	1.77894	0.07525	0.144712	16791.2	0.102523	0.151427	0.677048	0.498376	0.724887
mmu-miR-10b-3p	120.214	110.839	94.8791	93.0535	72.8555	71.6913	34.4609	57.3649	34.3403	45.1929	23.5061	18.6816	64.7566	-1.4095	0.193328	-7.29072	3.08e-13	2.3e-12	127.666	-0.253723	0.248853	-1.01957	0.307932	0.885419	127.666	-0.555002	0.252492	-2.1981	0.0279419	0.0720607	25.0687	-0.840839	0.412914	-2.03635	0.0417151	0.0890261	25.0687	-0.722328	0.415078	-1.74022	0.0818202	0.206704
mmu-miR-495-3p	299.591	317.365	265.661	345.144	360.23	323.743	92.3551	95.6081	105.768	105.97	213.794	182.146	225.615	-1.30981	0.179738	-7.28732	3.16e-13	2.31e-12	434.352	-0.00161377	0.20325	-0.00793983	0.993665	0.996668	434.352	0.188137	0.203168	0.926019	0.354436	0.465792	93.0578	0.988755	0.272494	3.62853	0.000285034	0.00116002	93.0578	0.78199	0.271068	2.88485	0.00391606	0.020243
mmu-miR-146a-5p	46.5751	45.4518	35.5797	40.6052	33.1897	38.4869	162.655	188.274	185.438	138.695	51.4896	68.4992	86.245	1.62147	0.223447	7.25663	3.97e-13	2.83e-12	54.3727	-0.212164	0.312596	-0.678715	0.497318	0.921025	54.3727	-0.249831	0.314431	-0.794549	0.426876	0.540122	93.4321	-1.39933	0.290712	-4.81345	1.48348e-06	1.10472e-05	93.4321	-1.34786	0.291797	-4.61916	3.85306e-06	4.92386e-05
mmu-let-7b-5p	6512.33	9264.2	9032.49	7943.38	20260.3	19237.4	41704.5	36254.6	34495.5	37768.8	34369.3	29839.2	23890.2	1.66103	0.234608	7.08002	1.44e-12	1.01e-11	16502.2	0.121587	0.180479	0.673693	0.500506	0.921025	16502.2	1.3074	0.180381	7.24795	4.23121e-13	2.07329e-11	25163	-0.2733	0.164886	-1.65751	0.0974173	0.182332	25163	-0.221513	0.164898	-1.34334	0.179163	0.371596
mmu-miR-16-5p	524.285	554.193	545.555	455.962	616.844	525.233	1240.59	1294.39	1222.51	1061.25	1020.84	803.309	822.08	1.02953	0.146263	7.03891	1.94e-12	1.33e-11	732.26	-0.0824099	0.189723	-0.434369	0.664021	0.944745	732.26	0.128692	0.189622	0.678676	0.497343	0.604924	779.221	-0.454809	0.185148	-2.45646	0.0140313	0.0363775	779.221	-0.364206	0.18553	-1.96306	0.0496391	0.154419
mmu-miR-370-3p	622.47	665.032	585.878	704.669	887.219	943.306	210.9	245.639	277.47	258.69	505.941	621.163	544.032	-1.13176	0.160972	-7.0308	2.05e-12	1.38e-11	1002.92	0.0173297	0.176165	0.0983716	0.921637	0.973347	1002.92	0.531016	0.175595	3.02409	0.00249385	0.00950433	247.66	1.23585	0.216179	5.71681	1.08544e-08	1.35679e-07	247.66	0.962036	0.214813	4.47849	7.51735e-06	8.70975e-05
mmu-miR-181a-2-3p	349.943	482.427	359.948	475.419	232.328	239.977	146.114	173.565	100.274	154.279	107.457	143.226	247.08	-1.33442	0.18995	-7.02514	2.14e-12	1.41e-11	483.271	0.0231995	0.20914	0.110928	0.911673	0.973347	483.271	-0.698012	0.211756	-3.2963	0.000979674	0.00425352	96.654	-0.32334	0.288564	-1.12052	0.262494	0.376529	96.654	-0.0765447	0.29144	-0.262643	0.792826	0.865663
mmu-miR-10b-5p	25033.5	31777.2	27751.5	38569.8	21446.2	16909.3	13880.8	17152.1	12263.6	11229.7	9628.55	9504.26	19595.6	-1.1182	0.160958	-6.94712	3.73e-12	2.42e-11	36536.4	0.226498	0.196706	1.15146	0.249545	0.822537	36536.4	-0.473015	0.196742	-2.40424	0.016206	0.0455627	8628.43	-0.677621	0.160797	-4.21413	2.50742e-05	0.000129058	8628.43	-0.3433	0.160891	-2.13374	0.0328641	0.117472
mmu-miR-214-3p	1970	2161.75	2019.15	2188.45	2608.23	2510.7	6630.27	6733.75	6458.72	6475.05	3977.01	3597.76	3944.24	1.29094	0.186191	6.93343	4.11e-12	2.61e-11	3059.37	0.0413836	0.159397	0.259626	0.795152	0.973347	3059.37	0.347823	0.159307	2.18335	0.0290098	0.0742564	3980.2	-0.798462	0.153695	-5.19511	2.04595e-07	1.88443e-06	3980.2	-0.807745	0.153737	-5.25408	1.4877e-07	2.27212e-06
mmu-miR-341-3p	341.761	459.303	415.689	357.833	534.274	569.002	176.44	142.677	163.46	176.096	341.398	317.587	332.96	-1.06617	0.155964	-6.83597	8.15e-12	5.09e-11	608.662	-0.0237866	0.195589	-0.121615	0.903204	0.973347	608.662	0.486392	0.194794	2.49696	0.0125263	0.0367223	154.111	0.978948	0.239371	4.08966	4.32002e-05	0.000216001	154.111	0.846056	0.239021	3.53968	0.000400617	0.00274709
mmu-miR-466d-3p	11.3291	11.961	14.8249	16.0729	16.9996	21.8847	63.408	73.5447	61.8125	60.7767	34.6995	31.136	34.8708	1.75782	0.258424	6.80207	1.03e-11	6.33e-11	21.1722	0.259798	0.379656	0.684297	0.493788	0.921025	21.1722	0.501399	0.379312	1.32186	0.186214	NA	38.2136	-0.874484	0.360443	-2.42614	0.0152605	0.0384258	38.2136	-0.786373	0.362501	-2.1693	0.03006	0.109784
mmu-miR-669a-3p	10.6997	13.5558	9.48791	10.9972	9.71407	12.0743	44.1099	42.6559	67.307	48.3097	19.0288	23.352	25.941	1.80448	0.266224	6.77806	1.22e-11	7.35e-11	15.0701	-0.127404	0.39069	-0.326101	0.744348	0.95479	15.0701	-0.0549065	0.390937	-0.140449	0.888306	NA	28.8439	-0.805449	0.398868	-2.01934	0.0434523	0.0916162	28.8439	-1.19469	0.395816	-3.01831	0.00254192	0.0147256
mmu-miR-615-3p	344.908	363.615	343.344	394.208	337.564	415.055	162.655	204.454	135.988	148.046	194.765	235.077	273.306	-1.03367	0.152917	-6.7597	1.38e-11	8.2e-11	498.929	0.0679021	0.192901	0.352004	0.724835	0.952804	498.929	0.129239	0.193192	0.668966	0.503517	0.608121	126.354	0.209362	0.251952	0.830958	0.405997	0.525242	126.354	0.497239	0.255535	1.94588	0.0516694	0.155809
mmu-miR-19a-3p	322.249	269.521	272.777	227.558	208.043	240.732	642.35	772.219	550.818	568.807	312.296	415.666	400.253	1.03868	0.154356	6.72911	1.71e-11	9.96e-11	349.552	-0.21063	0.211979	-0.993632	0.320402	0.885419	349.552	-0.325471	0.213037	-1.52777	0.12657	0.227724	382.546	-0.91815	0.206512	-4.44599	8.74891e-06	5.56749e-05	382.546	-0.651311	0.207731	-3.13536	0.00171643	0.0104858
mmu-let-7f-5p	29306.4	38681.9	35255.9	43990.6	62601.5	54368.4	211150	236890	319347	215977	76840.4	92872.5	118107	2.01636	0.299774	6.72627	1.74e-11	9.99e-11	60171.6	0.227656	0.181984	1.25097	0.210946	0.822537	60171.6	0.794486	0.181974	4.36594	1.26574e-05	0.000115885	135789	-1.34509	0.191016	-7.04179	1.89786e-12	4.42834e-11	135789	-1.64477	0.191014	-8.61072	7.26029e-18	4.06576e-16
mmu-miR-146b-5p	9812.87	10466.7	8030.33	11642.7	10484.7	9610.41	24252.2	24474.2	24115.1	21313.9	15079.7	15689.4	15414.4	1.02654	0.154173	6.65837	2.77e-11	1.56e-10	13630	-0.026633	0.186562	-0.142757	0.886482	0.973347	13630	0.0386176	0.186573	0.206984	0.836022	0.864167	14664.9	-0.648075	0.150534	-4.30517	1.66856e-05	9.59928e-05	14664.9	-0.604011	0.150553	-4.01195	6.02205e-05	0.000532476
mmu-miR-222-5p	605.476	715.268	457.199	730.047	249.328	215.074	219.171	248.581	173.075	196.355	158.946	127.658	341.348	-1.30252	0.197154	-6.60658	3.93e-11	2.18e-10	670.258	-0.127496	0.217675	-0.585719	0.558065	0.921025	670.258	-1.32386	0.220866	-5.99394	2.04821e-09	4.68357e-08	131.771	-0.649682	0.251	-2.58837	0.00964312	0.0259623	131.771	-0.385222	0.253698	-1.51843	0.128907	0.281252
mmu-miR-434-5p	5009.97	3466.3	3019.53	3225.57	2388.04	2647.3	919.416	872.24	1482.13	966.193	1367.83	1496.08	2238.38	-1.45082	0.219995	-6.5948	4.26e-11	2.33e-10	4480.77	-0.404673	0.195365	-2.07137	0.0383247	0.485792	4480.77	-0.661597	0.19552	-3.38378	0.000714955	0.00326973	832.874	0.644053	0.203524	3.16451	0.00155342	0.00572311	832.874	0.162106	0.202746	0.799552	0.423971	0.656303
mmu-miR-19b-3p	331.061	290.254	307.764	241.939	223.424	250.542	842.223	976.674	749.992	575.041	382.814	345.61	459.778	1.15339	0.175804	6.56063	5.36e-11	2.89e-10	373.117	-0.148642	0.209947	-0.707998	0.478947	0.921025	373.117	-0.316715	0.211138	-1.50004	0.133604	0.236217	453.976	-1.25918	0.20064	-6.27582	3.47801e-10	5.5332e-09	453.976	-0.876104	0.202002	-4.33711	1.4437e-05	0.000151589
mmu-let-7f-1-3p	756.531	571.736	402.643	466.959	203.186	218.092	67.5433	83.841	156.592	96.6193	109.695	133.885	272.277	-1.88479	0.288811	-6.52602	6.75e-11	3.58e-10	592.019	-0.561872	0.203813	-2.7568	0.00583707	0.375943	592.019	-1.49042	0.207281	-7.19033	6.46368e-13	2.7713e-11	76.0882	0.602973	0.310022	1.94494	0.0517825	0.107242	76.0882	-0.107395	0.303508	-0.353844	0.723456	0.8529
mmu-miR-29b-3p	253.646	196.161	169.596	142.118	151.378	182.624	460.397	275.057	453.292	476.863	458.929	484.165	308.685	1.24853	0.192604	6.48239	9.03e-11	4.72e-10	248.624	-0.468172	0.230848	-2.02806	0.0425543	0.488253	248.624	-0.350252	0.231067	-1.5158	0.129569	0.23147	306.446	0.330235	0.236483	1.39644	0.162581	0.26041	306.446	-0.0357715	0.235385	-0.15197	0.87921	0.930447
mmu-miR-351-3p	77.4154	119.61	81.2402	104.051	132.759	101.122	48.2452	47.0686	35.7139	23.3756	48.1316	32.6928	70.9521	-1.37	0.212257	-6.45447	1.09e-10	5.59e-10	139.941	-0.057125	0.268898	-0.212441	0.831763	0.973347	139.941	0.271855	0.268024	1.01429	0.310443	0.430785	27.4905	-0.18121	0.393837	-0.460113	0.645435	0.753008	27.4905	0.312854	0.401311	0.77958	0.435638	0.656303
mmu-miR-350-3p	35.246	45.4518	48.0325	71.059	109.283	118.479	107.518	105.904	148.35	137.137	239.539	168.134	111.178	1.14334	0.180412	6.3374	2.34e-10	1.17e-09	97.5971	0.475077	0.287128	1.65459	0.0980086	0.640516	97.5971	1.32105	0.283053	4.66715	3.05402e-06	3.27353e-05	106.251	0.860072	0.273486	3.14484	0.00166176	0.00587491	106.251	0.42762	0.269926	1.58421	0.113146	0.26039
mmu-miR-411-3p	200.777	242.41	259.732	269.855	316.517	276.2	97.8688	142.677	101.647	107.528	155.588	177.475	195.689	-1.00608	0.158693	-6.33982	2.3e-10	1.17e-09	355.953	0.256641	0.204024	1.2579	0.208429	0.822537	355.953	0.442713	0.203944	2.17076	0.0299495	0.0755345	91.4943	0.428788	0.279873	1.53208	0.125503	0.214273	91.4943	0.556032	0.282347	1.96932	0.0489161	0.154419
mmu-miR-103-3p	1976.92	2036.56	2209.5	1911.83	2482.76	2652.58	11759.4	18297.9	11144.1	10229.2	3328.91	3188.33	5934.83	1.93028	0.307723	6.27278	3.55e-10	1.75e-09	3017.47	0.0528061	0.163459	0.323054	0.746654	0.95479	3017.47	0.388947	0.163353	2.38102	0.017265	0.0477571	6797	-2.11231	0.193562	-10.9129	1.00058e-27	7.00404e-26	6797	-1.69704	0.193656	-8.76314	1.89889e-18	1.27606e-16
mmu-miR-671-3p	624.988	899.468	664.747	1013.44	531.036	548.627	248.118	326.538	188.185	227.523	288.789	370.518	494.331	-1.35995	0.219268	-6.20225	5.57e-10	2.71e-09	967.972	0.14635	0.214994	0.680715	0.496052	0.921025	967.972	-0.402056	0.215935	-1.86194	0.0626121	0.132653	192.739	0.183785	0.237604	0.773493	0.439231	0.5551	192.739	0.565168	0.24086	2.34645	0.0189531	0.0731536
mmu-let-7a-5p	7459.57	9155.75	9260.2	8582.91	17284.6	15907.2	54337.9	67386.1	59164.2	48356.4	18465.7	22148.6	28125.8	1.92189	0.315348	6.09449	1.1e-09	5.26e-09	15432.1	0.117236	0.164048	0.714649	0.474826	0.921025	15432.1	1.00772	0.163964	6.14596	7.94834e-10	2.09714e-08	31702.3	-1.53062	0.175319	-8.73049	2.53562e-18	1.10933e-16	31702.3	-1.41263	0.175329	-8.05706	7.81538e-16	3.75138e-14
mmu-miR-30d-5p	72937.3	85462.2	66895.7	91782	63616.7	64098	186450	192031	216211	165394	83598.9	103126	115967	1.02521	0.168506	6.08409	1.17e-09	5.54e-09	100747	0.0191375	0.17791	0.107568	0.914338	0.973347	100747	-0.241887	0.177917	-1.35955	0.173973	0.284155	111279	-0.986567	0.175394	-5.62485	1.85669e-08	2.16614e-07	111279	-1.05138	0.175395	-5.99438	2.04268e-09	4.28962e-08
mmu-miR-145a-3p	5187.46	6324.18	5408.7	5362.42	3066.41	2755.96	3673.53	4218.52	2940.9	2657.03	1602.89	1788.76	3748.9	-0.752138	0.124068	-6.0623	1.34e-09	6.26e-09	6350.18	-0.0728284	0.164547	-0.442598	0.658056	0.944745	6350.18	-0.883538	0.164884	-5.35853	8.39018e-08	1.1991e-06	1978.69	-1.18382	0.1641	-7.21399	5.43341e-13	1.4107e-11	1978.69	-0.757937	0.164551	-4.60608	4.10322e-06	4.92386e-05
mmu-miR-210-3p	1283.96	1205.67	1142.7	1098.88	6153.87	6194.88	1684.45	1757.72	2447.78	1905.89	12743.7	11948.4	4130.66	0.814587	0.13455	6.05414	1.41e-09	6.5e-09	3924.65	-0.130691	0.161579	-0.808835	0.41861	0.921025	3924.65	2.2603	0.160255	14.1044	3.56639e-45	1.22327e-42	3778.57	2.75646	0.168683	16.3411	5.03656e-60	8.81398e-58	3778.57	2.37441	0.168291	14.109	3.34509e-45	5.61975e-43
mmu-miR-221-5p	3187.88	3849.85	3279.26	4943.68	1261.21	1320.63	1430.81	1772.43	1075.54	1145.41	820.475	854.683	2078.49	-1.22348	0.202685	-6.03636	1.58e-09	7.17e-09	4023.25	0.226832	0.194315	1.16734	0.243072	0.822537	4023.25	-1.29862	0.195123	-6.6554	2.82539e-11	9.69108e-10	831.558	-0.902893	0.177829	-5.0773	3.8283e-07	3.26806e-06	831.558	-0.448669	0.178895	-2.508	0.0121415	0.0529813
mmu-miR-3086-5p	8.81151	14.3532	6.52294	9.30535	18.6186	16.6022	41.353	29.4179	20.6042	21.8173	43.6542	49.8176	23.4065	1.4768	0.245951	6.00444	1.92e-09	8.62e-09	16.8861	-0.284074	0.390096	-0.728216	0.466481	0.921025	16.8861	0.407306	0.38856	1.04825	0.294525	NA	24.1249	0.314219	0.402484	0.780699	0.43498	0.55361	24.1249	0.826828	0.411421	2.00969	0.0444643	0.143654
mmu-miR-195a-5p	23.2876	33.4908	32.6147	22.8404	36.4278	24.9033	117.167	135.322	93.4056	116.878	36.9382	49.8176	60.2578	1.55507	0.259168	6.00022	1.97e-09	8.73e-09	39.4253	0.00368841	0.348067	0.0105968	0.991545	0.996668	39.4253	0.129237	0.34835	0.370999	0.710638	0.761931	64.5733	-1.3572	0.319223	-4.25157	2.12274e-05	0.000114683	64.5733	-1.16973	0.321708	-3.63599	0.000276919	0.00205967
mmu-let-7a-1-3p	4043.85	3139.37	2705.24	2600.42	1612.54	1731.91	730.57	760.452	1059.05	908.533	946.961	1346.63	1798.79	-1.40467	0.234861	-5.98084	2.22e-09	9.71e-09	3584.6	-0.403268	0.180172	-2.23824	0.0252055	0.436703	3584.6	-0.998207	0.180599	-5.52722	3.25351e-08	5.07252e-07	674.408	0.590549	0.200117	2.95101	0.00316732	0.0101703	674.408	0.154176	0.199259	0.773744	0.439082	0.656303
mmu-miR-130b-3p	67.3451	47.0466	38.5446	38.9133	32.3802	39.2415	89.5982	127.968	124.999	91.9442	82.8311	70.056	70.9056	1.15313	0.19347	5.96026	2.52e-09	1.09e-08	59.7641	-0.451557	0.313236	-1.44159	0.149418	0.726338	59.7641	-0.51139	0.315186	-1.6225	0.104696	0.196761	68.908	-0.441792	0.311668	-1.41751	0.156335	0.254905	68.908	-0.493256	0.312105	-1.58042	0.114012	0.260598
mmu-let-7e-5p	4079.1	4880.89	5005.47	5174.62	10751.9	9587.77	23852.4	17741.9	25870.6	22825.5	12904.9	12790.7	12955.5	1.57903	0.2676	5.90072	3.62e-09	1.54e-08	9015.34	0.193995	0.163512	1.18642	0.235455	0.822537	9015.34	1.18417	0.16335	7.24925	4.19077e-13	2.07329e-11	13653.6	-0.673986	0.178204	-3.78211	0.000155504	0.000663736	13653.6	-0.945411	0.178184	-5.30581	1.12172e-07	1.79475e-06
mmu-let-7c-2-3p	4092.32	3248.61	2691.01	2541.21	1516.2	1671.54	693.352	723.68	1060.43	930.35	942.483	1264.12	1781.27	-1.42243	0.241765	-5.88352	4.02e-09	1.69e-08	3566.47	-0.45195	0.178386	-2.53355	0.0112912	0.375943	3566.47	-1.09433	0.178861	-6.11834	9.45574e-10	2.31666e-08	658.627	0.609714	0.192905	3.1607	0.00157388	0.00573812	658.627	0.0850833	0.19174	0.443742	0.657229	0.830241
mmu-miR-411-5p	2328.76	1860.34	1951.54	1698.65	1520.25	1425.52	621.674	553.056	901.089	668.543	1080.16	966.773	1298.03	-1.17673	0.201502	-5.83981	5.23e-09	2.18e-08	2447.22	-0.176267	0.184336	-0.956227	0.338958	0.898751	2447.22	-0.433371	0.184628	-2.34727	0.0189116	0.0514815	561.607	0.765973	0.198231	3.86405	0.000111522	0.000494086	561.607	0.313771	0.197084	1.59207	0.11137	0.259862
mmu-miR-409-5p	80.5624	79.74	109.111	115.048	169.187	142.628	45.4883	52.9522	43.9556	45.1929	85.0697	70.056	86.5826	-1.00182	0.172334	-5.81321	6.13e-09	2.52e-08	158.836	0.441248	0.243758	1.81019	0.0702669	0.590037	158.836	0.90459	0.242149	3.73568	0.000187206	0.0011071	40.0696	0.566733	0.349914	1.61963	0.105311	0.191974	40.0696	0.636637	0.352454	1.8063	0.0708715	0.18536
mmu-miR-30a-5p	78214.1	96496.6	76974.2	100147	76953.3	73314.5	193892	229206	173133	158428	102486	108861	122342	0.890872	0.157665	5.6504	1.6e-08	6.51e-08	113768	0.0366362	0.17571	0.208504	0.834835	0.973347	113768	-0.152302	0.175715	-0.86676	0.386074	0.495967	113274	-0.975311	0.155251	-6.28216	3.3391e-10	5.5332e-09	113274	-0.688495	0.155257	-4.43454	9.22698e-06	0.000103342
mmu-miR-30b-5p	337.984	294.241	361.727	325.687	484.894	562.211	661.649	535.405	668.949	693.477	879.8	655.413	538.453	0.812772	0.144066	5.64166	1.68e-08	6.78e-08	539.258	0.124961	0.195265	0.639956	0.522201	0.921025	539.258	0.724232	0.194168	3.72992	0.000191541	0.00111354	480.442	0.342554	0.20744	1.65134	0.0986686	0.183196	480.442	0.112785	0.207016	0.544812	0.585883	0.786869
mmu-let-7c-5p	16833.1	17841.8	17757.2	16973.8	34416.2	31177.4	81192.5	87647.6	77052.8	77569.7	34993.9	40908	44530.3	1.54218	0.273601	5.63659	1.73e-08	6.9e-08	30804.2	0.0184277	0.156836	0.117497	0.906466	0.973347	30804.2	0.933901	0.156789	5.95643	2.5781e-09	5.45177e-08	46927.7	-1.12472	0.154359	-7.28635	3.18464e-13	9.28854e-12	46927.7	-1.05683	0.154366	-6.84626	7.58045e-12	2.12253e-10
mmu-miR-20a-5p	11296.4	9442.02	10766.4	8251.31	7083.99	8083.76	21186.5	32140.5	26023.1	20522.3	10984.1	10310.7	14674.2	1.05366	0.187193	5.62875	1.82e-08	7.14e-08	12457.1	-0.105454	0.185613	-0.568137	0.569942	0.921025	12457.1	-0.380777	0.185671	-2.05081	0.0402852	0.0959572	14220.1	-1.26596	0.196644	-6.43783	1.21192e-10	2.12086e-09	14220.1	-1.1338	0.196665	-5.76516	8.15817e-09	1.61244e-07
mmu-miR-497-5p	37.1342	29.5038	21.3478	18.6107	29.9517	28.6765	60.6511	47.0686	53.5709	43.6345	97.3825	73.1696	45.0585	1.16448	0.210674	5.52739	3.25e-08	1.26e-07	37.5637	-0.533464	0.34523	-1.54524	0.122288	0.66711	37.5637	-0.108748	0.34312	-0.316938	0.751291	0.792901	43.9163	0.572076	0.346695	1.65008	0.0989257	0.183196	43.9163	0.648812	0.349181	1.8581	0.0631551	0.178451
mmu-miR-1198-5p	164.901	194.566	202.211	186.953	280.899	280.728	362.528	436.856	254.118	342.843	448.855	476.381	302.653	0.824875	0.149698	5.51027	3.58e-08	1.38e-07	298.246	0.125969	0.207399	0.607374	0.543603	0.921025	298.246	0.648713	0.205925	3.15024	0.00163137	0.00643174	271.414	0.200199	0.218249	0.917298	0.358987	0.484252	271.414	0.543898	0.220678	2.46467	0.0137141	0.0583281
mmu-miR-98-5p	1509.91	1535.79	1762.97	1471.94	2782.27	2458.63	4927.9	6143.92	4436.77	4633.05	3027.81	3523.04	3184.5	1.21254	0.220647	5.49541	3.9e-08	1.48e-07	2627.51	0.0985952	0.174011	0.566603	0.570984	0.921025	2627.51	0.79399	0.173681	4.57154	4.84143e-06	4.7446e-05	3129.71	-0.733556	0.170001	-4.31501	1.59598e-05	9.46767e-05	3129.71	-0.51144	0.170175	-3.00537	0.00265256	0.0151061
mmu-miR-181c-3p	57.2748	77.3478	62.2644	75.2887	49.3799	49.0519	24.8118	22.0634	23.3514	21.8173	38.0575	23.352	43.6717	-1.22834	0.229724	-5.34702	8.94e-08	3.37e-07	83.8423	0.0431558	0.28294	0.152526	0.878772	0.973347	83.8423	-0.327895	0.287226	-1.14159	0.253624	0.371766	17.9751	0.296127	0.435532	0.679919	0.496556	0.618486	17.9751	0.294101	0.436662	0.673521	0.500616	NA
mmu-miR-132-5p	258.681	163.467	183.828	137.888	76.0936	89.0481	45.4883	30.8888	93.4056	65.4518	49.2509	45.1472	103.22	-1.40088	0.262209	-5.34259	9.16e-08	3.41e-07	205.902	-0.338935	0.257481	-1.31635	0.188057	0.822537	205.902	-1.14491	0.262423	-4.36284	1.28386e-05	0.000115885	38.8746	0.244879	0.371194	0.659706	0.509443	0.632287	38.8746	-0.681076	0.361218	-1.8855	0.0593623	0.173567
mmu-miR-431-5p	130.284	82.9296	83.6122	95.5913	80.1411	78.4831	45.4883	19.1216	38.4611	24.934	52.6089	43.5904	64.6039	-1.27532	0.239037	-5.33524	9.54e-08	3.52e-07	125.192	-0.217346	0.271949	-0.799214	0.424166	0.921025	125.192	-0.334131	0.273694	-1.22082	0.222155	0.334206	26.2608	0.43879	0.414177	1.05943	0.289405	0.410088	26.2608	0.421086	0.415098	1.01442	0.310381	0.526706
mmu-let-7g-5p	20811.5	28687.3	29126.7	32054.4	46345.8	41560.6	88250.1	120600	71732.8	83864	55238.3	57598.5	56322.5	1.24729	0.235862	5.28819	1.24e-07	4.5e-07	45224	0.30983	0.176612	1.7543	0.0793787	0.603968	45224	0.841188	0.176599	4.76326	1.90488e-06	2.17792e-05	55930.3	-0.856428	0.178223	-4.80537	1.54469e-06	1.12633e-05	55930.3	-0.504209	0.178236	-2.82888	0.0046711	0.0234252
mmu-let-7i-5p	120127	157993	133097	177888	202020	187556	291751	317765	246231	291705	262285	291944	223363	0.805016	0.152445	5.28069	1.29e-07	4.64e-07	222479	0.170625	0.184357	0.925514	0.354699	0.908188	222479	0.512874	0.184356	2.78198	0.00540285	0.017992	199427	-0.133857	0.161324	-0.829737	0.406687	0.525242	199427	-0.0153837	0.161326	-0.0953577	0.924031	0.957507
mmu-miR-148a-3p	68517.7	84586.6	69931.2	107515	64531.4	60382.9	37266	30860.8	36496.9	38019.7	49353.9	45869.6	57777.6	-0.931545	0.179937	-5.17706	2.25e-07	8.05e-07	103138	0.215889	0.19665	1.09784	0.272276	0.83094	103138	-0.220784	0.196658	-1.12268	0.261573	0.381785	27882.7	0.46722	0.163178	2.86325	0.00419323	0.0124672	27882.7	0.287763	0.163172	1.76355	0.0778072	0.198055
mmu-miR-212-5p	239.17	399.498	361.134	411.973	184.567	190.171	180.575	172.095	170.328	157.396	115.292	132.328	226.21	-0.899997	0.174147	-5.16804	2.37e-07	8.36e-07	403.201	0.276143	0.223495	1.23557	0.21662	0.822537	403.201	-0.639105	0.226813	-2.81776	0.00483605	0.0165876	108.908	-0.4766	0.259246	-1.83841	0.066002	0.132004	108.908	-0.430432	0.260486	-1.65242	0.0984497	0.235171
mmu-miR-125b-2-3p	860.381	874.748	818.925	702.977	537.512	602.961	395.611	328.009	365.381	400.503	472.361	426.563	565.494	-0.861152	0.167024	-5.15586	2.52e-07	8.84e-07	995.738	-0.162838	0.175896	-0.925764	0.354568	0.908188	995.738	-0.524924	0.176872	-2.96782	0.00299919	0.0110615	280.086	0.296968	0.209912	1.41473	0.157149	0.254905	280.086	0.167475	0.209741	0.798483	0.42459	0.656303
mmu-miR-7b-5p	112.032	152.303	118.599	158.191	220.186	159.23	283.957	301.533	314.557	302.325	231.703	306.69	221.776	0.927922	0.180267	5.14749	2.64e-07	9.15e-07	209.494	0.0749388	0.250211	0.299502	0.764557	0.959121	209.494	0.518895	0.24906	2.08341	0.0372136	0.0892606	204.248	-0.120483	0.225709	-0.533797	0.593482	0.711365	204.248	-0.245576	0.225544	-1.08882	0.276234	0.496336
mmu-miR-185-5p	908.844	891.494	1095.85	983.829	1210.21	1335.72	4868.63	4559.77	6175.76	4943.17	1075.68	1169.16	2434.84	1.63264	0.323534	5.04628	4.5e-07	1.55e-06	1461.95	0.213116	0.169007	1.26099	0.207313	0.822537	1461.95	0.523535	0.168836	3.10085	0.00192963	0.00752118	2688.6	-2.0064	0.170613	-11.76	6.27532e-32	7.3212e-30	2688.6	-2.29049	0.170514	-13.4329	3.88035e-41	4.34599e-39
mmu-miR-369-5p	130.914	105.257	118.006	105.743	98.7597	82.2563	48.2452	26.4761	60.4389	40.5178	60.4443	63.8288	78.4072	-1.08683	0.215765	-5.03707	4.73e-07	1.61e-06	145.526	-0.0591663	0.251924	-0.234858	0.814319	0.973347	145.526	-0.298007	0.254461	-1.17113	0.241547	0.355583	35.1828	0.588395	0.380404	1.54676	0.12192	0.211109	35.1828	0.197886	0.376614	0.525434	0.599282	0.789642
mmu-let-7d-5p	6537.51	8042.58	8463.81	6903.72	14365.5	14372.2	31009.3	32187.6	33503.8	30135.9	13390.7	16201.6	17926.2	1.39689	0.279353	5.00045	5.72e-07	1.92e-06	13382.3	0.0916449	0.17083	0.536467	0.591636	0.921025	13382.3	0.984157	0.170739	5.7641	8.20928e-09	1.40789e-07	18393.2	-1.06573	0.159902	-6.66493	2.64796e-11	5.45169e-10	18393.2	-1.13026	0.159905	-7.06834	1.56798e-12	5.26841e-11
mmu-miR-362-5p	405.329	400.295	515.905	371.368	469.514	522.214	1018.66	1278.21	907.958	853.99	614.517	644.515	666.873	0.946307	0.190399	4.97012	6.69e-07	2.23e-06	610.313	0.14701	0.201847	0.728325	0.466415	0.921025	610.313	0.325303	0.201811	1.61192	0.10698	0.199424	623.224	-0.835204	0.183697	-4.54663	5.45117e-06	3.59983e-05	623.224	-0.522569	0.184703	-2.82924	0.00466581	0.0234252
mmu-miR-191-5p	4260.36	4383.31	4914.14	4013.14	5651.97	5754.92	16224.2	24837.5	16442.1	13427	5748.92	6038.83	9308.03	1.37743	0.28013	4.91711	8.78e-07	2.87e-06	6591.99	0.0606608	0.166027	0.365368	0.714837	0.952804	6591.99	0.431384	0.16597	2.59917	0.00934496	0.0284903	9698.21	-1.72324	0.195443	-8.81709	1.17469e-18	5.87345e-17	9698.21	-1.33907	0.195506	-6.84925	7.42393e-12	2.12253e-10
mmu-miR-323-3p	38.393	52.6284	58.1134	76.9806	68.808	52.0705	22.055	35.3015	20.6042	29.6091	20.1481	26.4656	41.7648	-1.14983	0.233776	-4.91849	8.72e-07	2.87e-06	78.838	0.48565	0.297754	1.63104	0.102881	0.643007	78.838	0.38814	0.299462	1.29613	0.194932	0.305305	18.0666	-0.220589	0.437886	-0.503758	0.614432	0.728987	18.0666	-0.122956	0.43992	-0.279497	0.779864	NA
mmu-miR-381-3p	1284.59	852.421	908.467	710.59	939.837	1015	376.313	307.417	557.686	392.711	643.62	641.402	719.171	-0.98714	0.201112	-4.9084	9.18e-07	2.98e-06	1299.03	-0.360162	0.214664	-1.6778	0.0933867	0.640516	1299.03	-0.0795374	0.214543	-0.370729	0.710839	0.761931	342.116	0.860017	0.217642	3.95152	7.76563e-05	0.000362396	342.116	0.359219	0.21572	1.66521	0.0958702	0.231744
mmu-miR-503-5p	393.371	400.295	429.921	357.833	926.884	913.121	785.708	959.023	722.52	685.685	1189.86	1113.11	739.777	0.751781	0.15576	4.82654	1.39e-06	4.46e-06	781.826	0.00737531	0.184018	0.0400792	0.96803	0.99613	781.826	1.19472	0.181984	6.565	5.20335e-11	1.6225e-09	637.661	0.388312	0.180001	2.15728	0.0309837	0.0699632	637.661	0.629952	0.181082	3.47883	0.000503609	0.00338425
mmu-miR-329-3p	34.6166	54.2232	55.1485	57.524	63.951	48.2973	27.5687	20.5925	15.1097	21.8173	31.3415	26.4656	38.0547	-1.11209	0.231542	-4.80299	1.56e-06	4.97e-06	71.2638	0.303146	0.304553	0.995381	0.319551	0.885419	71.2638	0.329701	0.305499	1.07922	0.28049	0.407151	16.725	0.193861	0.440103	0.44049	0.659582	0.766956	16.725	0.425702	0.443934	0.958932	0.337593	NA
mmu-miR-452-5p	211.476	139.545	131.645	110.818	147.33	178.096	413.53	330.951	749.992	464.396	213.794	214.838	275.534	1.27007	0.265316	4.78703	1.69e-06	5.34e-06	208.994	-0.465224	0.250632	-1.8562	0.0634243	0.569193	208.994	-0.0628822	0.249533	-0.251999	0.801041	0.835128	281.749	-0.743806	0.244142	-3.04661	0.00231435	0.00771449	281.749	-1.45682	0.241984	-6.02031	1.7408e-09	3.89939e-08
mmu-miR-410-3p	100.703	135.558	152.993	113.356	112.521	153.193	64.7864	95.6081	57.6917	43.6345	71.6377	45.1472	95.5691	-1.01946	0.214216	-4.75903	1.95e-06	6.08e-06	174.22	0.17924	0.252688	0.709334	0.478117	0.921025	174.22	0.200692	0.253375	0.792073	0.428318	0.540122	44.2311	-0.372789	0.354836	-1.0506	0.293444	0.414135	44.2311	0.131879	0.361524	0.364786	0.715271	0.8529
mmu-miR-31-3p	243.575	264.737	230.082	308.768	224.233	208.282	106.139	63.2484	109.889	121.553	182.452	161.907	185.406	-1.01428	0.213533	-4.74999	2.03e-06	6.25e-06	335.442	0.0893705	0.21189	0.421778	0.673187	0.948987	335.442	-0.164411	0.213459	-0.770223	0.441168	0.554288	87.3781	0.915126	0.296332	3.08818	0.00201388	0.00684327	87.3781	0.470752	0.292434	1.60977	0.107447	0.252463
mmu-miR-329-5p	65.4569	55.0206	93.1001	61.7537	112.521	102.632	33.0824	39.7141	38.4611	38.9594	60.4443	32.6928	61.1532	-0.975199	0.205293	-4.75027	2.03e-06	6.25e-06	111.908	0.323556	0.278376	1.1623	0.245115	0.822537	111.908	0.755136	0.276875	2.72735	0.00638448	0.0204661	28.5243	0.298213	0.396852	0.751447	0.452384	0.56726	28.5243	0.18273	0.396621	0.460717	0.645001	0.824032
mmu-miR-425-3p	72.3802	79.74	61.6714	79.5184	98.7597	84.5203	28.9471	23.5343	41.2084	52.9848	57.0863	29.5792	59.1608	-1.02096	0.216041	-4.72576	2.29e-06	6.98e-06	108.365	-0.0835159	0.268626	-0.3109	0.755877	0.958539	108.365	0.281246	0.267257	1.05235	0.292641	0.416497	27.4702	0.565434	0.408713	1.38345	0.166527	0.264929	27.4702	-0.122767	0.401514	-0.30576	0.759787	0.862461
mmu-miR-409-3p	846.534	1320.5	1213.86	1585.29	1645.73	1564.38	623.052	838.41	423.072	564.132	995.092	949.648	1047.47	-0.915485	0.196121	-4.66795	3.04e-06	9.1e-06	1857.66	0.363971	0.204517	1.77966	0.0751315	0.590037	1857.66	0.583107	0.204478	2.85168	0.00434889	0.0152211	512.875	0.395318	0.207564	1.90456	0.056837	0.117017	512.875	0.876888	0.209541	4.1848	2.85416e-05	0.000273999
mmu-miR-671-5p	247.352	230.449	215.257	205.564	299.517	317.706	481.074	442.739	730.762	579.716	405.201	336.269	374.3	0.946477	0.202687	4.66965	3.02e-06	9.1e-06	344.941	-0.156878	0.200993	-0.780515	0.435088	0.921025	344.941	0.389654	0.199479	1.95336	0.0507771	0.112365	350.38	-0.299723	0.208931	-1.43455	0.151415	0.251163	350.38	-0.834	0.207284	-4.02347	5.73471e-05	0.000520774
mmu-miR-34b-3p	565.825	561.37	559.194	622.612	466.276	489.01	351.501	357.427	318.678	341.284	377.217	393.87	450.355	-0.603571	0.129608	-4.65688	3.21e-06	9.52e-06	740.201	0.0777777	0.17658	0.440467	0.659599	0.944745	740.201	-0.17771	0.177542	-1.00095	0.31685	0.436465	250.716	0.114274	0.20475	0.558113	0.576767	0.700066	250.716	0.158984	0.205623	0.77318	0.439416	0.656303
mmu-miR-31-5p	5453.06	5575.42	6275.07	4865.01	5504.64	6969.9	46174.8	44766.7	52393.7	40924.5	6011.97	5307.13	19185.2	2.20058	0.474834	4.63442	3.58e-06	1.05e-05	7867.46	0.0298189	0.180623	0.16509	0.868874	0.973347	7867.46	0.214551	0.180618	1.18787	0.234884	0.348767	23059.7	-2.91342	0.168797	-17.2599	9.43022e-67	3.30058e-64	23059.7	-3.00274	0.168798	-17.789	8.60456e-71	2.89113e-68
mmu-miR-17-5p	5934.55	4782.81	5522.56	4054.59	3949.58	4279.59	9767.59	13351.3	13032.8	8960.66	5433.27	4824.52	6991.15	0.88118	0.190515	4.62525	3.74e-06	1.08e-05	6473.62	-0.140293	0.192844	-0.727495	0.466923	0.921025	6473.62	-0.313216	0.192924	-1.62352	0.104478	0.196761	6501.76	-1.11866	0.200648	-5.57521	2.47234e-08	2.70412e-07	6501.76	-1.10412	0.200671	-5.50217	3.75135e-08	6.30227e-07
mmu-miR-30c-5p	2538.97	2726.31	3104.33	2729	4086.39	4320.34	4610.86	4946.62	4215.62	4274.63	5718.7	4967.75	4019.96	0.578927	0.125132	4.62651	3.72e-06	1.08e-05	4441.14	0.158353	0.160068	0.989281	0.322526	0.885419	4441.14	0.696439	0.159914	4.35508	1.33021e-05	0.000116659	3364.53	0.15712	0.158577	0.990809	0.321779	0.444553	3364.53	0.267633	0.158714	1.68625	0.091747	0.225014
mmu-miR-1983	256.163	249.586	318.438	228.404	171.615	209.037	155.763	157.386	155.218	135.579	142.156	121.43	191.731	-0.708877	0.153616	-4.61459	3.94e-06	1.12e-05	324.788	0.121148	0.22012	0.550375	0.582062	0.921025	324.788	-0.32872	0.222388	-1.47814	0.139371	0.243899	101.731	-0.224874	0.264602	-0.849857	0.395405	0.516387	101.731	-0.179154	0.265935	-0.673677	0.500517	0.724887
mmu-miR-744-5p	2676.18	2582.78	2397.48	2266.28	2362.95	2551.46	3845.83	4328.84	3587.87	3673.09	2812.9	3311.31	3033.08	0.529704	0.11478	4.61496	3.93e-06	1.12e-05	3367.94	-0.15141	0.159524	-0.94914	0.342549	0.901445	3367.94	-0.0456039	0.159555	-0.285819	0.775017	0.812938	2528.05	-0.405637	0.163169	-2.48599	0.0129192	0.0342554	2528.05	-0.295516	0.163324	-1.80938	0.0703915	0.18536
mmu-miR-361-5p	193.853	165.859	203.397	184.415	266.328	260.353	529.319	639.839	450.545	483.097	280.954	284.894	328.571	1.02477	0.223081	4.59372	4.35e-06	1.23e-05	290.283	0.111239	0.213699	0.520538	0.602688	0.929539	290.283	0.549939	0.212594	2.5868	0.00968719	0.0288931	313.078	-0.998701	0.203075	-4.9179	8.7476e-07	7.12014e-06	313.078	-0.743441	0.20453	-3.63488	0.000278111	0.00205967
mmu-miR-23b-3p	3500.69	4261.31	4829.35	4516.48	4809.28	4526.36	3017.39	3049.16	2499.97	3017.02	3233.77	2713.5	3664.52	-0.586887	0.12803	-4.58398	4.56e-06	1.28e-05	6006.55	0.274867	0.163256	1.68366	0.0922482	0.640516	6006.55	0.308426	0.163293	1.88879	0.0589206	0.127105	2055.06	-0.0274712	0.174826	-0.157134	0.875139	0.928178	2055.06	0.0493648	0.174984	0.28211	0.777859	0.865663
mmu-miR-132-3p	262.457	254.371	241.349	290.158	131.949	116.215	118.545	102.963	145.603	107.528	107.457	102.749	165.112	-0.852637	0.186534	-4.57095	4.86e-06	1.35e-05	293.182	0.0478217	0.21075	0.226912	0.820492	0.973347	293.182	-0.922002	0.216424	-4.26018	2.04266e-05	0.000159235	80.4097	-0.0691067	0.290435	-0.237942	0.811926	0.877081	80.4097	-0.294283	0.289156	-1.01773	0.308807	0.526696
mmu-let-7f-2-3p	164.901	212.906	155.365	177.648	70.427	110.933	64.7864	30.8888	85.1639	54.5432	67.1603	76.2832	105.917	-1.17667	0.262052	-4.49022	7.11e-06	1.96e-05	201.232	-0.14591	0.242207	-0.602419	0.546895	0.921025	201.232	-0.889278	0.247257	-3.59657	0.000322439	0.00168486	44.4921	0.471142	0.368853	1.27732	0.20149	0.306616	44.4921	-0.020156	0.364511	-0.0552959	0.955903	0.970342
mmu-miR-140-3p	31054.3	31932.7	28669.5	37114.8	28344.9	27549.1	67393	89252.4	60890.8	57094.2	33668.6	32182.2	43762.2	0.802696	0.180347	4.45084	8.55e-06	2.34e-05	41883.2	0.0741515	0.169343	0.437877	0.661476	0.944745	41883.2	-0.113761	0.169358	-0.671716	0.501764	0.608121	39922.2	-1.21089	0.167973	-7.20885	5.6428e-13	1.4107e-11	39922.2	-0.87092	0.167991	-5.18433	2.16798e-07	3.16714e-06
mmu-miR-127-5p	156.09	141.937	151.214	135.351	127.092	129.799	68.9217	82.3701	74.175	81.0355	101.86	101.192	112.586	-0.724463	0.163565	-4.42921	9.46e-06	2.57e-05	190.982	-0.037871	0.227868	-0.166197	0.868002	0.973347	190.982	-0.150606	0.229482	-0.656288	0.511639	0.614394	59.6766	0.378694	0.30949	1.22361	0.2211	0.329299	59.6766	0.295298	0.309671	0.953587	0.340293	0.566032
mmu-miR-140-5p	4386.87	3718.28	3847.94	3053.85	3262.31	3632.86	5283.54	4489.17	7392.78	5761.32	6934.3	6143.13	4825.53	0.705442	0.160072	4.40703	1.05e-05	2.82e-05	4972.28	-0.206344	0.18172	-1.13551	0.256162	0.822537	4972.28	-0.175653	0.181763	-0.966385	0.333851	0.450831	4227.1	0.404143	0.17835	2.266	0.0234511	0.0562184	4227.1	-0.0618391	0.178186	-0.347049	0.728555	0.8529
mmu-miR-708-3p	106.997	102.067	81.2402	110.818	67.9985	63.3902	38.5962	30.8888	74.175	40.5178	32.4608	51.3744	66.7104	-0.976077	0.222367	-4.38949	1.14e-05	3.04e-05	120.589	-0.102474	0.260214	-0.393806	0.693724	0.952804	120.589	-0.538744	0.264604	-2.03604	0.0417465	0.0982098	31.5139	0.195884	0.397961	0.492221	0.622563	0.734326	31.5139	-0.42518	0.392148	-1.08423	0.278262	0.49732
mmu-miR-127-3p	298.962	442.557	373.586	644.607	370.754	405.244	216.414	180.92	153.845	201.03	294.386	284.894	322.267	-0.930306	0.212794	-4.37186	1.23e-05	3.27e-05	574.305	0.42972	0.236738	1.81517	0.069498	0.590037	574.305	0.112716	0.23754	0.474513	0.635134	0.711931	155.822	0.506886	0.242841	2.08731	0.0368598	0.0821715	155.822	0.609033	0.244539	2.49054	0.0127551	0.054945
mmu-miR-136-5p	159.237	161.075	129.273	118.432	88.2362	84.5203	52.3805	30.8888	68.6806	57.6599	67.1603	76.2832	91.1521	-1.03586	0.237342	-4.3644	1.27e-05	3.35e-05	167.609	-0.320536	0.231462	-1.38483	0.166104	0.775151	167.609	-0.755293	0.235794	-3.2032	0.00135912	0.00561659	41.4524	0.645608	0.360096	1.79288	0.0729921	0.141929	41.4524	0.104239	0.354148	0.294336	0.768501	0.865663
mmu-miR-1839-5p	714.991	904.252	798.17	1045.58	915.551	727.478	2690.7	3234.5	2542.56	2456	766.747	793.968	1465.87	1.12456	0.258777	4.34568	1.39e-05	3.63e-05	1158.57	0.191781	0.199947	0.959158	0.337479	0.898751	1158.57	0.0749157	0.200269	0.374075	0.708349	0.761931	1467.35	-1.86511	0.168052	-11.0984	1.27707e-28	1.11744e-26	1467.35	-1.683	0.168339	-9.99767	1.56033e-23	1.31067e-21
mmu-miR-107-3p	185.671	212.109	246.093	153.115	295.47	257.334	465.911	583.945	428.567	442.579	327.966	298.906	324.805	0.897894	0.208279	4.31101	1.63e-05	4.21e-05	307.287	0.0285114	0.236359	0.120627	0.903986	0.973347	307.287	0.478794	0.235444	2.03358	0.0419945	0.0982098	298.789	-0.705575	0.206761	-3.41251	0.000643678	0.00253132	298.789	-0.504305	0.20807	-2.42373	0.015362	0.0629466
mmu-miR-106a-5p	37.7636	47.0466	36.7656	22.8404	30.7612	36.9776	79.9492	98.5499	104.395	90.3858	40.2962	35.8064	55.1281	1.01102	0.235298	4.29676	1.73e-05	4.46e-05	48.0524	-0.362892	0.331068	-1.09613	0.273023	0.83094	48.0524	-0.207615	0.331172	-0.62691	0.530718	0.62465	52.877	-1.04666	0.334126	-3.13252	0.0017331	0.00606585	52.877	-1.21096	0.333476	-3.63132	0.000281978	0.00205967
mmu-miR-379-5p	3113.61	3719.08	3378.29	4670.44	3416.93	2606.54	2501.86	3169.78	1956.02	2011.86	1645.43	1670.45	2821.69	-0.709627	0.169261	-4.19249	2.76e-05	7.05e-05	4739.74	0.236942	0.198277	1.195	0.232086	0.822537	4739.74	-0.114693	0.198428	-0.578007	0.563259	0.652696	1516.96	-0.749159	0.170845	-4.38503	1.15971e-05	7.12102e-05	1516.96	-0.306566	0.171462	-1.78795	0.0737846	0.190705
mmu-miR-221-3p	3674.4	4700.68	5264.01	4007.22	6892.94	7294.4	9241.02	9784.39	7697.72	8725.35	8560.7	7784	6968.9	0.72939	0.174531	4.17915	2.93e-05	7.42e-05	7247.48	0.158837	0.181845	0.873473	0.382405	0.921025	7247.48	0.770755	0.181751	4.24071	2.22815e-05	0.000169835	6070.75	-0.213246	0.158638	-1.34423	0.178875	0.278186	6070.75	-0.0629669	0.158721	-0.396714	0.691579	0.848863
mmu-miR-106b-5p	835.205	614.796	703.884	522.791	491.37	582.586	858.765	1157.59	1450.53	1019.18	901.068	806.422	828.683	0.713549	0.171024	4.17221	3.02e-05	7.6e-05	851.306	-0.211828	0.21351	-0.992123	0.321138	0.885419	851.306	-0.358816	0.213989	-1.6768	0.0935826	0.181349	727.437	-0.225544	0.209357	-1.07732	0.281339	0.401912	727.437	-0.559439	0.208923	-2.67773	0.00741236	0.034591
mmu-miR-152-3p	5001.79	5915.91	5521.37	6701.54	7631.21	6883.87	10403	12114.3	9222.43	8790.8	9864.73	8148.29	8016.61	0.634586	0.153261	4.14055	3.46e-05	8.66e-05	8561.51	0.172136	0.170527	1.00944	0.312766	0.885419	8561.51	0.444434	0.170505	2.60657	0.00914531	0.0282598	6856.75	-0.311506	0.165656	-1.88044	0.0600481	0.122905	6856.75	-0.0548412	0.165755	-0.330857	0.740753	0.8529
mmu-miR-421-3p	390.853	389.131	400.271	302.001	460.609	399.207	703.002	848.706	629.114	621.792	503.702	477.938	510.527	0.671328	0.163458	4.10705	4.01e-05	9.95e-05	532.607	-0.122609	0.203844	-0.601486	0.547517	0.921025	532.607	0.179481	0.203492	0.882002	0.377776	0.492689	443.576	-0.633141	0.188796	-3.35357	0.000797774	0.00310245	443.576	-0.389946	0.189955	-2.05283	0.040089	0.13606
mmu-miR-467e-5p	278.192	294.241	293.532	263.088	344.04	330.535	358.393	301.533	409.336	469.071	711.899	694.333	395.683	0.647759	0.158266	4.09285	4.26e-05	0.000105024	410.01	-0.0201275	0.19425	-0.103617	0.917474	0.973347	410.01	0.271371	0.193807	1.40021	0.161449	0.268821	344.946	1.04062	0.202256	5.14506	2.67436e-07	2.34007e-06	344.946	0.595845	0.200313	2.97457	0.00293396	0.0164302
mmu-miR-130b-5p	1525.65	2127.46	1776.02	2148.69	1242.59	1376.47	1279.19	1207.6	951.913	1153.2	884.278	1110	1398.59	-0.613936	0.151539	-4.05134	5.09e-05	0.000124641	2305.55	0.117676	0.185141	0.635601	0.525037	0.921025	2305.55	-0.397329	0.185624	-2.1405	0.0323143	0.0797396	772.173	-0.309677	0.189599	-1.63333	0.1024	0.187644	772.173	-0.132932	0.190163	-0.699041	0.484526	0.710921
mmu-miR-30e-3p	992.553	1144.27	918.548	1372.96	797.364	793.887	617.539	617.775	585.159	593.741	717.496	646.072	816.447	-0.654592	0.163057	-4.0145	5.96e-05	0.000144794	1362.71	0.108919	0.197369	0.551854	0.581048	0.921025	1362.71	-0.345127	0.198035	-1.74276	0.0813757	0.162278	442.683	0.138065	0.184312	0.749082	0.453808	0.56726	442.683	0.148627	0.184749	0.804479	0.421121	0.656303
mmu-miR-24-1-5p	190.077	106.054	93.1001	88.8238	59.0939	62.6355	35.8393	27.947	64.5598	65.4518	34.6995	45.1472	72.7857	-1.07799	0.268837	-4.00984	6.08e-05	0.000146659	136.015	-0.603396	0.278404	-2.16734	0.0302092	0.440841	136.015	-1.05814	0.282321	-3.74801	0.000178246	0.00107434	32.2776	0.244584	0.38425	0.636523	0.524435	0.648595	32.2776	-0.639649	0.374102	-1.70982	0.0872988	0.217277
mmu-miR-433-3p	481.486	642.705	692.024	653.912	831.363	790.868	416.287	610.421	324.172	355.31	338.04	331.598	539.016	-0.789134	0.197314	-3.99938	6.35e-05	0.000152245	930.482	0.266093	0.184496	1.44226	0.149228	0.726338	930.482	0.554059	0.184298	3.00633	0.00264424	0.00991351	277.898	-0.580304	0.222217	-2.61144	0.0090163	0.0244628	277.898	-0.0735293	0.224934	-0.326893	0.743749	0.8529
mmu-miR-541-5p	3294.25	3933.58	3607.18	4526.63	4836.8	3911.33	2721.03	3283.04	2188.16	2301.72	2652.83	3007.74	3355.36	-0.580789	0.147924	-3.92627	8.63e-05	0.000205412	5479.24	0.177646	0.183786	0.96659	0.333749	0.898751	5479.24	0.314224	0.183793	1.70967	0.0873274	0.171162	1889.56	-0.0825446	0.167971	-0.491422	0.623128	0.734326	1889.56	0.267366	0.168446	1.58725	0.112456	0.26039
mmu-miR-27b-3p	43033.5	48828.8	53641.7	49379.3	52112.8	51586.8	37906.9	39881.8	35674.1	35555.9	39157.8	36265.7	43585.4	-0.409604	0.104843	-3.90682	9.35e-05	0.000221163	67809.4	0.176382	0.154744	1.13983	0.254358	0.822537	67809.4	0.220183	0.154747	1.42285	0.154779	0.265446	26302.6	-0.0437604	0.148377	-0.294927	0.76805	0.845338	26302.6	0.0246737	0.148392	0.166274	0.867941	0.922874
mmu-miR-34b-5p	83.0799	123.597	103.774	93.8994	101.188	124.516	132.33	111.788	149.724	216.614	218.271	224.179	140.247	0.706591	0.184864	3.82222	0.000132255	0.000310667	142.824	-0.0301813	0.256538	-0.117649	0.906346	0.973347	142.824	0.166395	0.256355	0.649081	0.516286	0.617025	123.634	0.784594	0.266776	2.94103	0.00327127	0.0103148	123.634	0.200376	0.262255	0.764051	0.444837	0.658437
mmu-miR-145a-5p	2635.9	3457.53	3335.59	4011.45	3257.45	3459.29	2049.73	1253.2	2045.31	2541.71	2807.3	2380.35	2769.57	-0.638533	0.167367	-3.81516	0.000136094	0.000317552	4571.81	0.275143	0.174837	1.57371	0.115554	0.66437	4571.81	0.186985	0.174925	1.06894	0.285096	0.409154	1536.32	0.6122	0.221439	2.76465	0.0056984	0.0163479	1536.32	0.113398	0.221054	0.512987	0.607961	0.797948
mmu-miR-122-5p	71.7509	155.493	73.5313	92.2075	33.1897	30.1858	53.7589	42.6559	31.5931	38.9594	30.2221	21.7952	56.2786	-0.95071	0.250478	-3.79558	0.000147298	0.000341419	102.401	-0.355548	0.300197	-1.18438	0.236262	0.822537	102.401	-1.42039	0.308776	-4.60005	4.2239e-06	4.26117e-05	25.6959	-0.688885	0.402842	-1.71006	0.0872542	0.164188	25.6959	-0.369232	0.407513	-0.90606	0.364904	0.589161
mmu-miR-93-5p	8147.5	7175.01	7932.49	6455.37	6273.67	6883.12	10199	13063	11431.2	9800.63	8309.97	7830.7	8625.14	0.485356	0.129288	3.75406	0.000173996	0.000400649	9729.49	-0.0730448	0.174286	-0.419109	0.675137	0.948987	9729.49	-0.162854	0.174331	-0.934163	0.35022	0.462326	7110.6	-0.509614	0.170029	-2.99722	0.00272453	0.0089961	7110.6	-0.437805	0.170071	-2.57425	0.0100456	0.0444123
mmu-let-7j	143.502	146.722	126.901	186.953	208.853	180.36	242.604	301.533	232.14	255.574	230.584	245.974	208.475	0.60785	0.162644	3.73731	0.000185998	0.000425486	226.004	0.10858	0.237685	0.456825	0.647797	0.944745	226.004	0.428667	0.237022	1.80855	0.0705208	0.145715	176.77	-0.18026	0.229602	-0.785098	0.432396	0.552331	176.77	-0.0863687	0.230924	-0.374014	0.708394	0.8529
mmu-miR-93-3p	74.2684	69.3738	72.9383	63.4456	62.332	49.0519	45.4883	41.185	20.6042	31.1675	52.6089	31.136	51.1333	-0.806501	0.218138	-3.69721	0.000217979	0.000495408	88.8253	-0.04961	0.279816	-0.177295	0.859277	0.973347	88.8253	-0.268867	0.28282	-0.950666	0.341774	0.455838	25.978	-0.0272006	0.40304	-0.0674886	0.946193	0.962696	25.978	0.502338	0.410886	1.22257	0.221491	0.422847
mmu-miR-206-3p	250.499	300.62	259.139	271.547	347.278	296.576	635.458	451.564	925.814	670.102	270.88	362.734	420.184	0.860088	0.235497	3.65223	0.000259977	0.000587044	392.162	-0.0325432	0.20183	-0.16124	0.871904	0.973347	392.162	0.262284	0.201382	1.30242	0.192773	0.303308	391.16	-0.73753	0.23579	-3.12792	0.00176051	0.00610078	391.16	-1.30886	0.234534	-5.58069	2.39565e-08	4.23653e-07
mmu-miR-125b-5p	12950.4	13085.3	14467.9	11334.8	11184.9	12730.9	24618.8	31135.9	17547.9	19076.1	13525	13902.2	16296.7	0.602044	0.166328	3.61962	0.000295038	0.000661944	17187.3	0.00350543	0.17183	0.0204005	0.983724	0.996668	17187.3	-0.0684461	0.171854	-0.39828	0.690423	0.755262	14028.7	-0.993016	0.164352	-6.04202	1.52193e-09	2.1307e-08	14028.7	-0.461422	0.164431	-2.80617	0.00501341	0.0247722
mmu-miR-320-3p	1506.77	1597.99	1557.2	1345.05	2304.66	2240.54	4689.43	3622.81	4170.29	4252.81	1793.18	1997.37	2589.84	0.910179	0.251992	3.61194	0.00030392	0.000677528	2402.82	-0.0757009	0.165847	-0.456451	0.648066	0.944745	2402.82	0.575487	0.16548	3.47768	0.000505768	0.00247827	2415.97	-1.09742	0.177916	-6.16821	6.90664e-10	1.00722e-08	2415.97	-1.16869	0.177933	-6.56812	5.0953e-11	1.22287e-09
mmu-miR-431-3p	45.3163	65.3868	74.1243	98.9751	73.6651	73.2006	37.2177	33.8306	46.7028	35.8426	57.0863	46.704	57.3377	-0.716738	0.198873	-3.604	0.000313359	0.000694149	97.7383	0.565719	0.280262	2.01854	0.0435352	0.488253	97.7383	0.39853	0.282345	1.4115	0.158097	0.266199	30.1644	0.447374	0.382986	1.16812	0.242758	0.352553	30.1644	0.228125	0.381249	0.598361	0.549599	0.774379
mmu-miR-669f-3p	25.1757	15.1506	16.6038	11.8432	20.2377	16.6022	28.9471	32.3597	34.3403	29.6091	44.7736	23.352	24.9162	0.866665	0.245901	3.52445	0.000424367	0.000934141	24.0592	-0.316139	0.37694	-0.838697	0.401639	0.921025	24.0592	-0.0646573	0.376518	-0.171724	0.863654	0.884279	22.6751	0.132161	0.418607	0.315716	0.752218	0.830525	22.6751	0.0416996	0.418685	0.0995967	0.920665	0.957507
mmu-miR-92b-3p	74.2684	123.597	104.367	115.894	161.901	181.115	230.199	310.359	151.097	193.239	218.271	180.589	170.408	0.759679	0.21724	3.49696	0.000470593	0.00102942	173.08	0.160826	0.253542	0.634318	0.525873	0.921025	173.08	0.761791	0.251467	3.02938	0.00245054	0.0094442	150.123	-0.4015	0.252139	-1.59237	0.111301	0.198751	150.123	0.148091	0.256704	0.576893	0.564012	0.774379
mmu-miR-542-3p	2338.2	2193.65	2313.27	2525.13	1882.1	1996.04	5628.15	8082.56	4641.43	3864.77	1834.6	1763.85	3255.31	0.797671	0.231538	3.4451	0.000570855	0.00124099	3005.02	0.103283	0.162048	0.637362	0.523889	0.921025	3005.02	-0.167213	0.162324	-1.03012	0.302954	0.427626	3023.44	-1.85273	0.188874	-9.8093	1.02683e-22	5.98982e-21	3023.44	-1.24613	0.18919	-6.58667	4.49816e-11	1.1626e-09
mmu-miR-92a-3p	13961.8	21119.9	19567.6	23420.7	20079	22015.3	40401.9	52753.6	26488.7	34265.6	23112.1	25768.2	26912.9	0.705289	0.206684	3.4124	0.000643931	0.00139121	27252.2	0.297035	0.188731	1.57385	0.115522	0.66437	27252.2	0.30217	0.188739	1.60099	0.109379	0.202794	23742.8	-0.895234	0.184782	-4.84481	1.26734e-06	9.71792e-06	23742.8	-0.359287	0.184824	-1.94395	0.0519021	0.155809
mmu-miR-350-5p	290.78	196.958	199.839	157.345	125.473	168.286	108.896	102.963	123.625	116.878	122.008	130.771	153.652	-0.662592	0.195824	-3.3836	0.000715409	0.00153615	258.246	-0.392484	0.246344	-1.59324	0.111107	0.66437	258.246	-0.615171	0.247921	-2.48132	0.0130897	0.0377292	82.7132	0.228518	0.279402	0.817885	0.413423	0.531978	82.7132	0.0113751	0.278056	0.0409095	0.967368	0.976083
mmu-miR-412-5p	48.4633	55.818	40.9166	64.2915	33.1897	27.9219	28.9471	39.7141	13.7361	20.2589	17.9094	29.5792	35.0622	-0.838673	0.250668	-3.34576	0.000820576	0.00175123	61.1927	0.0162718	0.312037	0.052147	0.958412	0.991298	61.1927	-0.563502	0.318061	-1.77168	0.0764474	0.155157	17.5221	-0.40216	0.439097	-0.91588	0.35973	0.484252	17.5221	0.278474	0.447272	0.622606	0.533544	NA
mmu-miR-25-3p	7874.97	8061.72	8453.13	8639.59	8711.9	9033.86	11252.2	10737.5	10321.3	9672.84	11265	10318.5	9528.54	0.32371	0.0977923	3.31018	0.000932346	0.0019777	11533.5	0.112481	0.151231	0.743767	0.457018	0.921025	11533.5	0.199075	0.151244	1.31625	0.188091	0.298203	7449.39	-0.0271261	0.152857	-0.177461	0.859147	0.913986	7449.39	0.0522213	0.15291	0.341517	0.732714	0.8529
mmu-miR-337-5p	176.86	205.729	246.686	252.09	271.185	237.713	159.898	208.867	79.6695	155.838	133.201	119.874	187.301	-0.703019	0.212692	-3.30534	0.000948615	0.00199834	316.081	0.371722	0.206527	1.79988	0.0718802	0.590037	316.081	0.433186	0.206916	2.09354	0.0363013	0.0876874	100.337	-0.482831	0.30061	-1.60617	0.108237	0.194272	100.337	0.0458522	0.305261	0.150206	0.880602	0.930447
mmu-miR-3970	16.3642	22.3272	16.0108	27.916	38.0468	28.6765	56.5158	66.1902	24.725	74.802	44.7736	28.0224	37.0309	0.975929	0.295387	3.3039	0.000953496	0.00199834	34.0225	0.130487	0.360525	0.361937	0.717399	0.952804	34.0225	0.603611	0.358728	1.68264	0.0924448	0.180162	34.6539	-0.57274	0.40697	-1.40733	0.15933	0.256984	34.6539	-0.375283	0.409343	-0.916793	0.359251	0.583132
mmu-miR-200b-3p	91.8914	173.833	71.7523	111.664	55.8559	52.8252	93.7335	85.3118	34.3403	32.7259	33.5802	48.2608	73.8146	-0.776839	0.235597	-3.29732	0.000976124	0.00203359	125.484	-0.433973	0.288539	-1.50404	0.132572	0.672464	125.484	-1.01706	0.293032	-3.47082	0.00051887	0.00250665	38.2682	-0.973234	0.357842	-2.71973	0.00653354	0.0182939	38.2682	0.169122	0.373283	0.453066	0.650501	0.827911
mmu-miR-335-3p	72.3802	62.1972	68.1944	68.5212	37.2373	43.7694	81.3276	89.7245	118.131	90.3858	70.5183	63.8288	72.1846	0.55038	0.168283	3.27056	0.00107336	0.00222294	79.7785	0.0278086	0.283208	0.0981914	0.92178	0.973347	79.7785	-0.57215	0.289816	-1.97418	0.0483608	0.108417	60.4053	-0.302473	0.315722	-0.958035	0.338045	0.463984	60.4053	-0.60931	0.313486	-1.94366	0.0519363	0.155809
mmu-miR-485-3p	66.0863	125.989	111.483	114.202	138.426	172.059	63.408	73.5447	53.5709	62.335	102.979	115.203	99.9405	-0.635796	0.194649	-3.26637	0.00108935	0.00224278	165.359	0.229887	0.267209	0.860327	0.389609	0.921025	165.359	0.661812	0.26605	2.48755	0.0128627	0.0373891	55.0362	0.593216	0.317154	1.87044	0.0614231	0.124989	55.0362	0.751693	0.320905	2.34242	0.0191593	0.0731536
mmu-miR-669m-5p	15.7348	22.3272	19.5688	18.6107	16.9996	19.6208	35.8393	36.7723	24.725	18.7005	32.4608	48.2608	25.8017	0.772035	0.237472	3.25105	0.00114979	0.00235338	25.5692	0.0230987	0.368457	0.0626904	0.950013	0.98666	25.5692	0.00516319	0.369618	0.013969	0.988855	0.988855	22.9562	0.110449	0.409089	0.269988	0.787169	0.852973	22.9562	0.618671	0.417287	1.4826	0.13818	0.297618
mmu-miR-708-5p	39.6518	38.2752	37.9516	29.6079	43.7133	42.2601	66.1649	83.841	43.9556	67.0102	57.0863	45.1472	49.5554	0.633727	0.198104	3.19896	0.00137923	0.00280658	52.6272	-0.144795	0.318741	-0.45427	0.649634	0.944745	52.6272	0.152565	0.317684	0.480242	0.631055	0.709678	42.5555	-0.459376	0.354173	-1.29704	0.194618	0.300072	42.5555	-0.136924	0.358898	-0.381512	0.702824	0.8529
mmu-miR-181b-5p	613.659	739.19	762.591	667.447	671.89	689.746	1006.26	1088.46	945.045	919.442	761.15	784.627	804.125	0.398562	0.125251	3.18209	0.00146214	0.0029581	940.258	0.0958758	0.177933	0.53883	0.590004	0.921025	940.258	0.061597	0.178273	0.345521	0.729703	0.774886	645.593	-0.424948	0.172265	-2.46683	0.0136315	0.0356047	645.593	-0.317621	0.172819	-1.83788	0.06608	0.182572
mmu-miR-493-5p	17.623	55.0206	39.7306	65.9834	62.332	44.5241	27.5687	32.3597	13.7361	20.2589	26.8641	23.352	35.7794	-0.955532	0.30055	-3.17927	0.00147645	0.00296987	64.6957	0.421037	0.348284	1.20889	0.226705	0.822537	64.6957	0.467978	0.348732	1.34194	0.179615	0.290603	16.8406	-0.182727	0.437576	-0.41759	0.676247	0.779723	16.8406	0.357312	0.444848	0.803223	0.421846	NA
mmu-miR-450a-5p	845.905	743.177	855.691	812.949	696.985	770.493	443.856	369.194	619.499	526.731	744.36	660.083	674.077	-0.514724	0.164131	-3.13606	0.00171233	0.00342467	1072.64	0.07894	0.176954	0.446104	0.655522	0.944745	1072.64	-0.0636683	0.177428	-0.358839	0.719715	0.766653	394.592	0.752494	0.201187	3.74027	0.000183824	0.000775162	394.592	0.227484	0.199275	1.14156	0.253638	0.473256
mmu-miR-199a-5p	8250.72	7550.58	7799.06	5661.88	8306.34	9148.56	9031.5	7601.58	11458.7	9982.96	14583.9	13654.7	9419.2	0.480115	0.153727	3.12316	0.00178921	0.0035581	10621	-0.203625	0.184417	-1.10415	0.269527	0.83094	10621	0.181314	0.184383	0.983355	0.325433	0.446494	7773.72	0.739207	0.165423	4.46859	7.87376e-06	5.10337e-05	7773.72	0.330841	0.165332	2.00108	0.0453843	0.14523
mmu-miR-669e-5p	38.393	50.2362	34.3937	38.0673	56.6654	68.6727	59.2727	36.7723	67.307	60.7767	108.576	107.419	60.546	0.594857	0.193565	3.07316	0.00211804	0.00418822	65.0996	-0.217305	0.305461	-0.711403	0.476835	0.921025	65.0996	0.462728	0.301352	1.53551	0.12466	0.226234	51.5441	1.00503	0.335734	2.99354	0.00275765	0.00902033	51.5441	0.610338	0.331357	1.84193	0.065485	0.182572
mmu-miR-143-5p	1634.53	1580.45	1439.79	1312.9	964.122	907.838	864.278	916.367	978.012	942.817	950.319	909.171	1116.72	-0.461778	0.150595	-3.06635	0.00216686	0.00426068	1775.03	-0.198749	0.16739	-1.18734	0.235093	0.822537	1775.03	-0.693709	0.168155	-4.12542	3.70055e-05	0.000264435	652.366	0.0607931	0.172071	0.353303	0.723861	0.814635	652.366	-0.100228	0.171891	-0.583092	0.559832	0.774379
mmu-miR-99a-5p	79311.8	70252.6	63631.3	64753.4	51999.4	55091.4	38233.6	34994	52224.7	40312.1	48694.6	55481.2	54581.7	-0.51019	0.169862	-3.00356	0.00266839	0.00521753	87296	-0.198347	0.15978	-1.24138	0.214467	0.822537	87296	-0.414594	0.159789	-2.59464	0.00946907	0.0284903	31655.5	0.490592	0.171386	2.86249	0.00420323	0.0124672	31655.5	0.111048	0.171368	0.648009	0.516979	0.742329
mmu-miR-501-5p	13.8467	11.961	23.1268	11.8432	21.8567	22.6394	66.1649	70.6029	24.725	43.6345	15.6707	15.568	28.47	1.01983	0.340924	2.99135	0.00277744	0.00540058	24.0002	0.292744	0.378	0.774457	0.438661	0.921025	24.0002	0.531576	0.377682	1.40747	0.159288	NA	27.6886	-1.63954	0.407047	-4.0279	5.62775e-05	0.000277424	27.6886	-0.862075	0.415462	-2.07498	0.0379886	0.130437
mmu-miR-598-3p	18.8818	33.4908	33.2077	26.2242	50.1894	35.4683	13.7843	16.1798	15.1097	17.1421	24.6255	31.136	26.2866	-0.741054	0.248865	-2.97774	0.00290385	0.00561518	44.9584	0.164851	0.343725	0.479602	0.63151	0.944567	44.9584	0.586947	0.342136	1.71554	0.0862466	0.170015	13.7979	0.61208	0.456129	1.3419	0.179628	0.278186	13.7979	0.506317	0.456028	1.11028	0.26688	NA
mmu-miR-134-5p	558.901	676.993	610.191	675.061	828.934	702.575	549.995	597.183	510.984	395.827	481.316	425.006	584.414	-0.451754	0.152171	-2.96872	0.0029904	0.00575077	921.225	0.0709838	0.184909	0.383885	0.701064	0.952804	921.225	0.345911	0.184723	1.8726	0.0611237	0.131034	346.636	-0.322579	0.203533	-1.5849	0.11299	0.199729	346.636	-0.0535816	0.205061	-0.261296	0.793864	0.865663
mmu-miR-322-3p	4580.73	4431.15	4193.06	4392.12	5909.39	4745.21	3486.06	4712.74	3472.49	2847.15	3281.9	2957.92	4084.16	-0.447125	0.151469	-2.95193	0.00315794	0.00603978	6428.35	-0.0525121	0.173022	-0.303501	0.761508	0.959121	6428.35	0.280426	0.172975	1.62119	0.104977	0.196761	2429.56	-0.377417	0.184441	-2.04628	0.0407291	0.0879949	2429.56	-0.0715185	0.184716	-0.387182	0.698622	0.8529
mmu-miR-3102-3p	56.6454	60.6024	68.1944	83.7481	97.9502	92.8213	96.4904	82.3701	89.2848	95.0609	152.23	118.317	91.1429	0.467987	0.15919	2.9398	0.00328425	0.00624721	104.722	0.331786	0.268433	1.23601	0.216455	0.822537	104.722	0.655255	0.267388	2.45058	0.0142627	0.0404305	74.2299	0.541043	0.295229	1.83262	0.0668591	0.132958	74.2299	0.454075	0.295355	1.53739	0.124199	0.27275
mmu-miR-467c-5p	482.115	370.791	396.12	334.993	555.321	552.4	434.207	448.623	554.939	531.406	866.368	881.149	534.036	0.429177	0.146333	2.93289	0.00335822	0.00635338	613.272	-0.19561	0.203658	-0.96048	0.336814	0.898751	613.272	0.392487	0.202725	1.93606	0.0528604	0.115485	435.068	0.948839	0.183115	5.18166	2.19914e-07	1.97359e-06	435.068	0.606405	0.181896	3.3338	0.000856683	0.00553549
mmu-miR-378a-5p	229.729	267.927	234.233	224.174	122.235	134.327	141.979	114.73	153.845	144.929	122.008	141.669	169.315	-0.519556	0.177464	-2.92767	0.00341517	0.0064264	273.987	-0.0910948	0.206723	-0.440661	0.659459	0.944745	273.987	-0.828774	0.211636	-3.91603	9.00209e-05	0.000593791	96.1997	0.0280851	0.273137	0.102824	0.918103	0.945106	96.1997	-0.221979	0.271668	-0.817097	0.413873	0.656303
mmu-miR-669o-5p	113.291	137.95	114.448	127.737	160.282	168.286	177.818	113.259	123.625	172.98	413.036	339.382	180.175	0.591033	0.203126	2.90968	0.00361794	0.00677155	186.813	-0.0311203	0.230264	-0.135151	0.892493	0.973347	186.813	0.403213	0.22876	1.7626	0.0779677	0.157311	156.601	1.25846	0.268188	4.69245	2.69958e-06	1.92827e-05	156.601	1.18826	0.268435	4.42663	9.57178e-06	0.000103746
mmu-miR-15b-3p	333.579	251.181	300.055	233.48	327.04	400.717	177.818	176.507	173.075	218.173	292.147	330.042	267.818	-0.458211	0.158415	-2.89247	0.00382225	0.00707824	420.17	-0.109766	0.221968	-0.494515	0.620942	0.936425	420.17	0.327319	0.221224	1.47958	0.138985	0.243899	160.121	0.758497	0.238088	3.18579	0.0014436	0.0053751	160.121	0.573926	0.237313	2.41843	0.0155875	0.0631014
mmu-miR-28a-5p	2007.14	1680.92	1849.55	1364.5	1616.58	1658.71	2049.73	2606.42	2225.25	2027.45	2006.97	2339.87	1952.76	0.380783	0.131584	2.89383	0.00380572	0.00707824	2311.84	-0.173183	0.192036	-0.901825	0.36715	0.917874	2311.84	-0.1157	0.192104	-0.602276	0.546991	0.637001	1552.7	-0.0957831	0.176743	-0.541934	0.587864	0.707053	1552.7	-0.0256521	0.176938	-0.144978	0.884728	0.931877
mmu-miR-29c-3p	30.2109	35.0856	22.5338	18.6107	16.9996	24.1486	42.7315	39.7141	34.3403	35.8426	31.3415	42.0336	31.1327	0.613545	0.214229	2.86397	0.00418372	0.00770672	33.3713	-0.46651	0.351969	-1.32543	0.185029	0.822537	33.3713	-0.445365	0.353169	-1.26105	0.20729	0.316352	26.4808	-0.144315	0.3943	-0.366002	0.714363	0.809149	26.4808	-0.00315924	0.39737	-0.00795037	0.993657	0.993657
mmu-miR-423-3p	7662.24	11824.7	10781.2	11954.8	11518.5	12580.7	14477.7	14035.3	11657.8	14181.2	16665.8	17668.1	12917.3	0.41329	0.14439	2.86231	0.00420567	0.00770672	15045.7	0.23136	0.18802	1.23051	0.218508	0.822537	15045.7	0.343739	0.188025	1.82816	0.0675259	0.141228	10385.5	0.259098	0.163139	1.58821	0.11224	0.199411	10385.5	0.341209	0.163177	2.09104	0.0365245	0.127836
mmu-miR-10a-3p	237.281	192.173	175.526	153.115	161.901	146.401	125.438	155.915	140.108	116.878	94.0245	143.226	153.499	-0.453063	0.160411	-2.82439	0.00473711	0.00854633	242.051	-0.340133	0.226117	-1.50424	0.132521	0.672464	242.051	-0.392852	0.227201	-1.7291	0.083792	0.166131	90.8653	-0.231575	0.289015	-0.801256	0.422984	0.542287	90.8653	-0.167283	0.290448	-0.575947	0.564651	0.774379
mmu-miR-34c-3p	217.141	184.199	206.955	201.334	156.235	126.026	118.545	136.793	152.471	105.97	124.247	140.112	155.836	-0.470162	0.16643	-2.82499	0.00472819	0.00854633	247.695	0.0327895	0.223974	0.146399	0.883607	0.973347	247.695	-0.417272	0.226912	-1.83891	0.0659278	0.138732	91.1695	0.0431897	0.281614	0.153365	0.87811	0.928515	91.1695	-0.0272848	0.281876	-0.0967969	0.922888	0.957507
mmu-miR-501-3p	900.662	856.408	932.187	937.302	992.454	859.541	2040.08	2222.52	1972.51	1608.24	704.064	734.81	1230.07	0.645461	0.228382	2.82624	0.00470982	0.00854633	1245.08	0.098271	0.175343	0.560451	0.575172	0.921025	1245.08	0.121198	0.175526	0.690486	0.489889	0.597978	1090.28	-1.51558	0.174257	-8.69739	3.39616e-18	1.32073e-16	1090.28	-1.32664	0.174647	-7.5961	3.052e-14	1.13941e-12
mmu-miR-125a-5p	5276.21	8116.74	9361.6	6523.05	8745.9	9485.89	14655.5	17588.9	9160.62	11187.6	10408.7	9431.09	9995.16	0.577894	0.206786	2.79465	0.00519559	0.00932542	10789.5	0.251246	0.20727	1.21217	0.225448	0.822537	10789.5	0.46675	0.207264	2.25196	0.0243245	0.0644201	8475.87	-0.677472	0.172212	-3.93394	8.35633e-05	0.000384831	8475.87	-0.091776	0.172356	-0.53248	0.594393	0.786869
mmu-miR-298-5p	2856.82	3793.23	3981.96	3476.82	4331.67	4138.47	7342.92	7594.23	5811.75	6094.81	3740.83	3698.96	4738.54	0.555887	0.20051	2.77236	0.00556513	0.00993774	5129.83	0.177849	0.174839	1.01722	0.30905	0.885419	5129.83	0.386143	0.174824	2.20876	0.0271913	0.0711956	4022.97	-0.981498	0.151167	-6.4928	8.42529e-11	1.55203e-09	4022.97	-0.717964	0.151338	-4.74411	2.09427e-06	2.8147e-05
mmu-miR-128-3p	2701.36	2302.89	1912.41	1944.82	1931.48	2227.71	2434.32	2674.09	3131.84	2747.42	2714.4	3773.68	2541.37	0.424337	0.153952	2.75629	0.00584605	0.0103864	2955.07	-0.345328	0.171973	-2.00803	0.0446403	0.488253	2955.07	-0.209112	0.171988	-1.21585	0.224043	0.335575	2048.45	0.330333	0.185189	1.78377	0.0744616	0.143986	2048.45	0.0805254	0.185056	0.435142	0.66346	0.834915
mmu-miR-3057-5p	28.9521	43.857	48.6255	60.0618	68.808	49.8066	99.2473	161.798	85.1639	110.645	52.6089	38.92	70.7079	0.798525	0.290787	2.74608	0.00603121	0.0106612	68.2886	0.482009	0.310889	1.55042	0.12104	0.66711	68.2886	0.620197	0.311067	1.99377	0.0461772	0.104893	64.3313	-1.29064	0.331888	-3.8888	0.000100743	0.000452052	64.3313	-0.975575	0.33521	-2.91034	0.00361036	0.0192553
mmu-miR-679-5p	44.0575	77.3478	51.5905	51.6024	74.4746	68.6727	37.2177	45.5977	42.582	40.5178	31.3415	48.2608	51.1053	-0.573288	0.211172	-2.71479	0.00663184	0.011664	83.4386	-0.166006	0.296419	-0.560038	0.575454	0.921025	83.4386	0.256195	0.29467	0.869431	0.384612	0.495946	28.7784	-0.0569561	0.39048	-0.145862	0.884031	0.93196	28.7784	-0.108332	0.391052	-0.277026	0.78176	0.865663
mmu-miR-9-5p	50.3515	35.0856	48.6255	38.9133	33.9993	35.4683	46.8668	50.0104	67.307	45.1929	78.3537	82.5104	51.0571	0.584952	0.215667	2.7123	0.00668187	0.0116933	55.0714	0.0354609	0.319443	0.111009	0.91161	0.973347	55.0714	-0.203557	0.322572	-0.631044	0.528011	0.62451	43.3362	0.623131	0.347191	1.79478	0.0726891	0.141929	43.3362	0.390725	0.345251	1.13171	0.257755	0.473256
mmu-miR-6944-3p	90.0033	139.545	111.483	142.964	78.5221	88.2935	81.3276	97.079	67.307	60.7767	68.2797	74.7264	91.6923	-0.517804	0.192488	-2.69006	0.0071439	0.0124396	147.075	0.151055	0.258106	0.585243	0.558384	0.921025	147.075	-0.345473	0.261954	-1.31883	0.187226	0.298203	52.5834	-0.282321	0.32075	-0.880191	0.378756	0.506478	52.5834	0.0843566	0.326462	0.258397	0.796101	0.865663
mmu-miR-3107-5p	259.31	360.425	332.67	340.068	365.087	375.059	492.101	516.284	309.063	442.579	477.958	481.051	395.971	0.411419	0.154809	2.65759	0.0078702	0.0136365	461.353	0.132174	0.200174	0.660298	0.509063	0.921025	461.353	0.294139	0.200175	1.46941	0.141721	0.246754	318.254	-0.0692178	0.214858	-0.322157	0.747334	0.827815	318.254	0.279215	0.216863	1.28751	0.197915	0.386625
mmu-miR-540-3p	60.4218	77.3478	97.2511	72.7509	152.187	129.799	68.9217	72.0738	50.8236	56.1015	83.9504	66.9424	82.3809	-0.518832	0.197101	-2.63232	0.00848051	0.0146216	134.555	0.28914	0.263682	1.09655	0.272838	0.83094	134.555	0.95791	0.260924	3.67121	0.000241401	0.00135739	46.6563	0.0915413	0.333389	0.274578	0.783641	0.852973	46.6563	0.385231	0.338668	1.13749	0.255335	0.473256
mmu-miR-199b-5p	726.32	814.146	808.251	647.991	1353.49	1424.77	890.469	710.442	1579.65	1019.18	2050.63	1791.88	1151.43	0.454383	0.173302	2.62192	0.00874372	0.0150015	1316.45	-0.057354	0.178478	-0.32135	0.747945	0.95479	1316.45	0.8565	0.177556	4.82382	1.40833e-06	1.66571e-05	942.396	1.19764	0.213861	5.60009	2.14238e-08	2.41881e-07	942.396	0.484559	0.212669	2.27846	0.0226992	0.0847435
mmu-miR-18a-5p	526.173	492.793	504.638	421.278	265.518	286.011	567.915	526.58	571.423	571.924	423.11	409.438	463.9	0.326384	0.129567	2.51903	0.0117678	0.0200913	564.977	-0.114643	0.190234	-0.602641	0.546748	0.921025	564.977	-0.782229	0.192756	-4.05814	4.9465e-05	0.000346255	360.695	-0.379561	0.191761	-1.97935	0.0477765	0.0995343	360.695	-0.493625	0.191695	-2.57505	0.0100225	0.0444123
mmu-miR-669b-5p	22.6582	24.7194	16.0108	12.6891	27.5232	27.1672	19.2981	27.947	31.5931	17.1421	60.4443	45.1472	27.695	0.598502	0.240881	2.48464	0.0129682	0.0220334	29.739	-0.47476	0.361193	-1.31442	0.188704	0.822537	29.739	0.188036	0.357545	0.525909	0.598951	0.684801	23.5305	0.902508	0.41672	2.16574	0.0303308	0.0698407	23.5305	0.819581	0.416917	1.96581	0.0493203	0.154419
mmu-miR-1191b-5p	18.2524	15.1506	19.5688	16.0729	18.6186	18.8661	22.055	25.0052	23.3514	24.934	31.3415	32.6928	22.1591	0.561591	0.232495	2.41549	0.0157139	0.0265694	24.2269	0.0718428	0.371884	0.193186	0.846813	0.973347	24.2269	0.139135	0.372473	0.373542	0.708745	0.761931	18.6649	0.331002	0.428017	0.773338	0.439322	0.5551	18.6649	0.262233	0.428383	0.612147	0.540441	0.769441
mmu-miR-3068-3p	120.214	112.433	89.5421	116.74	145.711	109.424	148.871	235.343	118.131	138.695	167.901	130.771	136.148	0.425792	0.179784	2.36835	0.0178674	0.0299534	157.895	-0.146914	0.253769	-0.578929	0.562637	0.921025	157.895	0.162714	0.252968	0.643219	0.520082	0.619404	109.87	-0.32206	0.27997	-1.15034	0.250004	0.360088	109.87	0.151329	0.284538	0.531842	0.594836	0.786869
mmu-miR-345-5p	64.8275	70.1712	72.9383	87.9778	51.8084	45.2787	27.5687	41.185	39.8347	45.1929	64.9217	48.2608	54.9972	-0.537809	0.227119	-2.36796	0.0178865	0.0299534	89.0078	0.229231	0.275867	0.830948	0.406003	0.921025	89.0078	-0.355471	0.281861	-1.26116	0.207252	0.316352	31.2828	0.593215	0.384058	1.5446	0.122444	0.211109	31.2828	0.301558	0.381319	0.790827	0.429045	0.656303
mmu-miR-188-5p	59.7924	57.4128	45.6606	41.4511	21.8567	33.2044	68.9217	45.5977	63.1862	57.6599	62.683	65.3856	51.901	0.518541	0.219622	2.36106	0.0182227	0.0303712	58.6125	-0.336978	0.309738	-1.08794	0.27662	0.834629	58.6125	-0.828165	0.315866	-2.62189	0.00874437	0.0275167	42.6404	0.130821	0.350217	0.373543	0.708744	0.805391	42.6404	0.0211073	0.350059	0.0602962	0.95192	0.969227
mmu-miR-3098-3p	16.3642	14.3532	7.70893	15.2269	21.0472	15.8475	16.5412	20.5925	16.4833	21.8173	32.4608	29.5792	19.0019	0.602341	0.257585	2.33841	0.0193658	0.0320927	20.6229	-0.259014	0.384343	-0.673914	0.500366	0.921025	20.6229	0.195474	0.383189	0.510125	0.609964	NA	16.0876	0.535637	0.443398	1.20803	0.227037	0.335286	16.0876	0.466451	0.443737	1.05119	0.293172	NA
mmu-miR-99b-3p	8738.5	8452.44	5561.1	8796.09	4491.14	4424.48	4661.87	4790.7	5258.19	4866.81	4330.72	5283.78	5804.65	-0.423147	0.181064	-2.337	0.019439	0.0320927	9151.13	-0.230255	0.197809	-1.16403	0.244414	0.822537	9151.13	-0.835051	0.197948	-4.21853	2.45905e-05	0.000183359	3424.24	0.0222033	0.163074	0.136155	0.891699	0.934415	3424.24	-0.128917	0.163044	-0.790687	0.429127	0.656303
mmu-miR-96-5p	3199.84	2269.4	2060.06	1826.39	1865.91	1965.1	1178.56	972.261	2064.54	1365.14	1765.2	1949.11	1873.46	-0.509767	0.219592	-2.32143	0.0202639	0.0332975	2993.93	-0.452222	0.194928	-2.31994	0.020344	0.41384	2993.93	-0.438868	0.195007	-2.25052	0.0244158	0.0644201	1090.94	0.748524	0.205628	3.64018	0.000272443	0.00112182	1090.94	0.056114	0.204709	0.274116	0.783995	0.865663
mmu-miR-374b-5p	1517.47	1862.73	1714.94	1696.96	1976.81	1802.09	2133.82	1531.2	2078.27	2122.51	3276.3	2475.31	2015.7	0.341767	0.148666	2.2989	0.0215108	0.0351813	2400.65	0.0318889	0.168461	0.189296	0.849861	0.973347	2400.65	0.207674	0.168449	1.23286	0.217627	0.330292	1596.41	0.619172	0.202015	3.06499	0.00217678	0.00732571	1596.41	0.379678	0.201862	1.88088	0.0599878	0.173758
mmu-miR-574-3p	185.671	134.761	187.386	151.423	203.186	285.256	124.059	132.38	149.724	105.97	175.736	191.486	168.92	-0.379367	0.165336	-2.29452	0.0217607	0.0354244	261.376	0.080754	0.243413	0.331758	0.740072	0.95479	261.376	0.57976	0.242244	2.39329	0.0166982	0.0465648	102.881	0.474058	0.26911	1.76158	0.0781408	0.14931	102.881	0.423429	0.269599	1.57059	0.116279	0.263984
mmu-miR-200c-3p	24.5463	70.9686	16.6038	33.8376	16.9996	13.5836	90.9767	64.7193	39.8347	29.6091	19.0288	31.136	37.6537	0.628195	0.279619	2.24661	0.024665	0.0399664	39.5416	-0.623625	0.369247	-1.68891	0.0912366	0.640516	39.5416	-1.03567	0.372077	-2.78349	0.00537777	0.017992	32.2015	-1.33655	0.389401	-3.43232	0.000598444	0.00238017	32.2015	-0.423851	0.39981	-1.06013	0.289085	0.503277
mmu-miR-15a-5p	76.786	84.5244	90.1351	94.7454	79.3316	92.8213	124.059	107.375	103.021	99.7361	117.531	104.306	97.8643	0.342039	0.152524	2.24252	0.0249275	0.0402056	117.613	0.188136	0.255306	0.736903	0.461181	0.921025	117.613	0.129465	0.256879	0.50399	0.614269	0.69536	76.8818	-0.054153	0.286645	-0.18892	0.850156	0.907178	76.8818	0.0686821	0.289075	0.237593	0.812197	0.874674
mmu-miR-423-5p	1044.79	1259.1	1125.5	1339.12	1541.3	1667.77	1924.29	1465.01	1461.52	1904.34	1564.84	1679.79	1498.11	0.337977	0.151335	2.23331	0.0255283	0.0409857	1813.36	0.109724	0.172563	0.635852	0.524873	0.921025	1813.36	0.506302	0.172348	2.93767	0.00330685	0.0118151	1173.84	-0.0637553	0.197954	-0.322071	0.747399	0.827815	1173.84	-0.107201	0.198027	-0.541345	0.58827	0.786869
mmu-miR-362-3p	33.9872	27.1116	39.7306	31.2998	72.8555	60.3716	57.8942	66.1902	79.6695	46.7513	58.2056	56.0448	52.5093	0.51035	0.231162	2.20776	0.0272608	0.0435674	60.6776	0.180855	0.317567	0.569502	0.569015	0.921025	60.6776	0.941711	0.31342	3.00463	0.00265902	0.00991351	42.7538	-0.0988191	0.354198	-0.278994	0.78025	0.852973	42.7538	-0.174007	0.354456	-0.490914	0.623487	0.812356
mmu-miR-1947-5p	47.2045	32.6934	35.5797	43.143	71.2365	64.8995	44.1099	33.8306	75.5487	56.1015	89.5471	105.862	58.3131	0.43112	0.198477	2.17214	0.0298448	0.0470526	67.2979	-0.0204532	0.309956	-0.0659874	0.947388	0.98666	67.2979	0.660831	0.306309	2.1574	0.0309747	0.0775497	47.4602	1.12216	0.34495	3.25312	0.00114145	0.00434249	47.4602	0.44296	0.336082	1.31801	0.1875	0.384147
mmu-miR-30a-3p	2567.3	3016.57	2470.41	3212.04	2417.19	2294.88	2194.47	2216.64	1535.7	2025.89	2472.62	2254.25	2389.83	-0.333909	0.153639	-2.17333	0.0297552	0.0470526	3620.84	0.0405503	0.176695	0.229493	0.818486	0.973347	3620.84	-0.179023	0.176875	-1.01214	0.311471	0.430785	1486.73	0.0960337	0.181457	0.529236	0.596642	0.712712	1486.73	0.337898	0.181883	1.85777	0.0632014	0.178451
mmu-miR-669a-5p	13.8467	21.5298	21.3478	17.7648	38.0468	30.1858	24.8118	20.5925	26.0986	29.6091	66.041	35.8064	28.8068	0.508779	0.23389	2.17529	0.0296082	0.0470526	32.5426	0.124982	0.360241	0.346941	0.728636	0.952804	32.5426	0.726718	0.357526	2.03263	0.0420899	0.0982098	23.7651	0.900824	0.417444	2.15795	0.0309315	0.0699632	23.7651	0.647948	0.415285	1.56025	0.118701	0.265891
mmu-miR-101b-3p	12725.7	13016.8	12075.1	15301.4	8228.63	8132.81	15973.3	19524.6	14679.8	14449.3	9890.48	9484.02	12790.2	0.265233	0.122674	2.1621	0.0306106	0.0478291	15726.1	0.0990639	0.166996	0.59321	0.55304	0.921025	15726.1	-0.572878	0.167102	-3.42831	0.000607347	0.0028537	9852.29	-0.849216	0.158514	-5.35735	8.44515e-08	8.69353e-07	9852.29	-0.628097	0.158573	-3.96092	7.46603e-05	0.000643227
mmu-miR-27a-3p	12848.4	11201.1	11766.8	9422.09	9173.32	10198.3	12445.9	10933.2	15583.6	13158.9	13512.7	14423.8	12055.7	0.308036	0.142461	2.16226	0.0305984	0.0478291	14660.3	-0.160136	0.176615	-0.906694	0.364568	0.917874	14660.3	-0.250266	0.176645	-1.41678	0.156549	0.266199	9396.85	0.24754	0.162841	1.52014	0.128477	0.218286	9396.85	-0.0949864	0.162787	-0.5835	0.559557	0.774379
mmu-miR-486-5p	224.693	329.326	296.497	307.922	343.231	356.947	442.477	469.215	251.371	317.909	479.077	470.154	357.402	0.361798	0.168509	2.14705	0.0317892	0.0494499	421.926	0.139084	0.207706	0.669622	0.503099	0.921025	421.926	0.369124	0.207509	1.77884	0.0752665	0.154589	283.908	0.0557249	0.206401	0.269984	0.787173	0.852973	283.908	0.64818	0.210349	3.08145	0.00205993	0.0123596
mmu-miR-324-5p	75.5272	70.1712	70.5663	55.8321	49.3799	53.5798	88.2198	67.6611	86.5376	81.0355	73.8764	87.1808	71.6306	0.370536	0.172767	2.14471	0.0319757	0.0495199	85.0147	-0.158361	0.280937	-0.563688	0.572966	0.921025	85.0147	-0.382815	0.284162	-1.34717	0.177925	0.289233	56.8615	0.0329697	0.319497	0.103193	0.91781	0.945106	56.8615	-0.105751	0.319008	-0.331501	0.740266	0.8529
mmu-miR-1306-3p	166.16	123.597	84.2052	98.9751	97.9502	95.0853	143.357	100.021	155.218	165.188	148.872	183.702	130.194	0.440173	0.2058	2.13883	0.032449	0.0500316	151.145	-0.582879	0.252999	-2.30388	0.0212293	0.41384	151.145	-0.480975	0.253423	-1.89791	0.0577077	0.125277	105.265	0.401386	0.27603	1.45414	0.145909	0.244345	105.265	-0.00730014	0.273128	-0.0267279	0.978677	0.981598
mmu-miR-148b-5p	247.352	240.018	195.095	171.726	127.092	151.684	144.736	83.841	164.833	152.721	148.872	129.214	163.099	-0.430514	0.203041	-2.12034	0.0339778	0.0521589	256.387	-0.361927	0.21428	-1.68904	0.0912124	0.640516	256.387	-0.693911	0.216992	-3.19786	0.00138451	0.00565342	96.9261	0.251003	0.292669	0.857633	0.391095	0.516387	96.9261	-0.221918	0.289413	-0.766785	0.443209	0.658437
mmu-miR-130a-3p	392.112	330.124	288.788	258.012	246.899	279.973	357.015	335.364	435.435	311.675	381.695	437.461	337.879	0.338302	0.161295	2.09741	0.0359575	0.0549569	407.35	-0.360924	0.203313	-1.77522	0.075862	0.590037	407.35	-0.37972	0.20397	-1.86165	0.0626525	0.132653	264.714	0.225927	0.220554	1.02436	0.305663	0.429647	264.714	0.0689419	0.220245	0.313023	0.754263	0.862015
mmu-miR-196a-5p	34.6166	27.1116	39.7306	34.6836	54.2369	38.4869	38.5962	33.8306	13.7361	29.6091	23.5061	18.6816	32.2355	-0.535542	0.256257	-2.08986	0.0366302	0.0557416	52.2114	0.2159	0.32706	0.660122	0.509176	0.921025	52.2114	0.491945	0.326308	1.50761	0.131655	0.233977	18.5065	-0.563797	0.437878	-1.28757	0.197897	0.30268	18.5065	-0.0568229	0.443818	-0.128032	0.898124	0.94303
mmu-miR-494-3p	78.0448	144.329	158.329	131.967	235.566	199.981	441.099	586.887	365.381	327.259	151.111	85.624	242.131	0.925015	0.444606	2.08052	0.0374774	0.056784	215.977	0.367292	0.258064	1.42326	0.154661	0.738981	215.977	0.915067	0.256705	3.56466	0.000364332	0.00183773	229.563	-1.93944	0.255977	-7.57662	3.54667e-14	1.24133e-12	229.563	-1.46116	0.258091	-5.66143	1.50115e-08	2.80214e-07
mmu-miR-1843a-3p	21.3994	39.87	27.2777	53.2943	42.9038	30.9404	60.6511	75.0156	24.725	60.7767	54.8476	45.1472	44.7374	0.562537	0.27071	2.078	0.037709	0.0568885	48.9175	0.303406	0.347723	0.872552	0.382907	0.921025	48.9175	0.249372	0.348871	0.714797	0.474735	0.585734	37.5883	-0.353911	0.381341	-0.92807	0.353371	0.47938	37.5883	0.144301	0.387501	0.37239	0.709603	0.8529
mmu-miR-100-5p	61465.3	63787.2	50543.3	77117.6	53921.2	53513.4	44901.1	41507.2	40134.2	43053.3	54377.5	63358.6	53973.3	-0.337879	0.165963	-2.03587	0.0417636	0.062735	81695.3	0.0397595	0.190461	0.208754	0.83464	0.973347	81695.3	-0.158141	0.190468	-0.830277	0.406382	0.518175	33639.4	0.432425	0.158672	2.72528	0.00642464	0.0181341	33639.4	0.430826	0.158678	2.71509	0.0066258	0.0313559
mmu-miR-450b-3p	112.032	152.303	207.548	173.418	282.518	248.278	143.357	244.168	101.647	95.0609	141.037	113.646	167.918	-0.481185	0.254832	-1.88824	0.0589934	0.088238	268.077	0.503016	0.226484	2.22098	0.0263521	0.436703	268.077	0.97139	0.225364	4.31032	1.63018e-05	0.000133131	97.8772	-0.539362	0.289857	-1.86079	0.0627741	0.127	97.8772	0.285274	0.297677	0.958335	0.337894	0.566032
mmu-miR-324-3p	173.713	153.101	179.084	137.042	148.949	163.758	181.953	164.74	188.185	182.33	227.226	214.838	176.243	0.270571	0.144594	1.87125	0.061311	0.0913143	217.047	-0.0278831	0.231115	-0.120646	0.903971	0.973347	217.047	-0.0151767	0.231857	-0.0654573	0.94781	0.956173	135.892	0.327364	0.241377	1.35624	0.175024	0.274701	135.892	0.186291	0.24098	0.773057	0.439489	0.656303
mmu-miR-3089-3p	11.9585	14.3532	14.2319	10.1513	19.4281	19.6208	19.2981	20.5925	27.4722	20.2589	20.1481	17.1248	17.8865	0.481414	0.260369	1.84897	0.0644622	0.0956008	20.4271	-0.0446063	0.381954	-0.116785	0.907031	0.973347	20.4271	0.399911	0.38069	1.05049	0.293492	NA	14.6671	-0.0626951	0.45284	-0.138449	0.889886	0.934415	14.6671	-0.285366	0.451595	-0.631908	0.527447	NA
mmu-miR-181c-5p	22.0288	46.2492	37.3586	34.6836	30.7612	15.8475	17.9196	25.0052	15.1097	17.1421	25.7448	28.0224	26.3227	-0.515199	0.282606	-1.82303	0.0682985	0.100863	42.2517	0.0855895	0.353714	0.241974	0.8088	0.973347	42.2517	-0.333371	0.357037	-0.933715	0.350451	0.462326	15.0633	0.233737	0.447222	0.522641	0.601224	0.715743	15.0633	0.470828	0.45102	1.04392	0.296523	NA
mmu-miR-296-5p	100.703	173.036	183.828	172.572	259.042	268.654	153.006	139.735	96.1528	141.812	199.242	161.907	170.808	-0.345768	0.191212	-1.8083	0.0705606	0.103766	263.511	0.369267	0.238154	1.55054	0.121012	0.66711	263.511	0.912033	0.236843	3.85079	0.000117739	0.000761974	104.39	0.280066	0.275717	1.01577	0.309738	0.433634	104.39	0.503093	0.278811	1.80442	0.0711652	0.18536
mmu-miR-23a-3p	2017.84	2408.15	2932.36	2651.18	3804.68	3587.58	3888.56	3922.87	2995.85	3818.02	3660.24	2942.35	3219.14	0.309246	0.17289	1.78868	0.0736658	0.107879	3962.49	0.33856	0.165058	2.05116	0.0402514	0.485792	3962.49	0.759746	0.164947	4.60601	4.10468e-06	4.26117e-05	2489.37	-0.233426	0.183244	-1.27385	0.202715	0.307145	2489.37	-0.099249	0.183401	-0.541158	0.588399	0.786869
mmu-miR-28a-3p	1841.61	2275.78	2111.06	2800.91	2466.57	2387.7	3888.56	5736.49	2498.6	2906.37	2212.93	1978.69	2758.77	0.389874	0.222412	1.75294	0.079612	0.116101	3151.88	0.257661	0.181729	1.41783	0.156242	0.738981	3151.88	0.277569	0.181797	1.52681	0.126809	0.227724	2247.89	-1.14687	0.19537	-5.87025	4.3514e-09	5.6407e-08	2247.89	-0.40638	0.195904	-2.07438	0.0380442	0.130437
mmu-miR-1843b-5p	118.955	117.218	109.704	118.432	96.3312	105.65	147.492	148.56	119.504	113.761	145.514	118.317	121.62	0.252064	0.144637	1.74274	0.0813793	0.118186	151.102	-0.0335708	0.238078	-0.141008	0.887864	0.973347	151.102	-0.15728	0.240023	-0.65527	0.512294	0.614394	92.8732	-0.147411	0.270797	-0.544359	0.586194	0.707053	92.8732	0.115171	0.274444	0.419651	0.67474	0.844049
mmu-miR-700-5p	14.476	20.7324	21.3478	28.762	29.9517	23.394	20.6765	14.7089	30.2195	35.8426	36.9382	46.704	26.9795	0.397094	0.230115	1.72563	0.0844133	0.122085	31.5328	0.366066	0.360038	1.01674	0.309275	0.885419	31.5328	0.463465	0.360471	1.28572	0.19854	0.308141	21.7337	0.911577	0.422534	2.1574	0.0309743	0.0699632	21.7337	0.22047	0.414067	0.532451	0.594414	0.786869
mmu-miR-193a-5p	95.0384	68.5764	66.4154	66.8293	36.4278	22.6394	46.8668	120.613	30.2195	40.5178	19.0288	18.6816	52.6545	-0.442917	0.259435	-1.70724	0.0877776	0.126429	80.5837	-0.244155	0.298086	-0.819076	0.412743	0.921025	80.5837	-1.15043	0.306978	-3.7476	0.000178535	0.00107434	32.1831	-1.64159	0.412199	-3.98252	6.81881e-05	0.000322511	32.1831	-0.694414	0.420539	-1.65125	0.098688	0.235171
mmu-miR-345-3p	516.732	687.359	779.195	797.722	707.508	672.389	974.553	1070.81	689.553	889.833	814.879	649.186	770.81	0.28283	0.168168	1.68183	0.0926025	0.132832	944.243	0.387732	0.182738	2.12179	0.0338553	0.473245	944.243	0.240861	0.183226	1.31456	0.188659	0.298203	596.408	-0.458674	0.200222	-2.29083	0.0219734	0.053781	596.408	-0.157144	0.201193	-0.78106	0.434767	0.656303
mmu-miR-3066-5p	94.409	108.446	80.6472	124.353	68.808	75.4645	147.492	132.38	131.867	134.02	60.4443	84.0672	103.533	0.29364	0.175352	1.67458	0.094017	0.13431	124.933	0.0214895	0.265019	0.0810864	0.935373	0.980182	124.933	-0.377032	0.268685	-1.40325	0.160543	0.268615	81.1321	-0.869634	0.292625	-2.97184	0.00296023	0.00959335	81.1321	-0.851964	0.29363	-2.90149	0.00371397	0.0194984
mmu-miR-877-5p	109.514	105.257	135.796	109.972	106.855	93.576	210.9	176.507	155.218	193.239	98.5018	54.488	129.152	0.354346	0.213633	1.65867	0.097182	0.138267	150.085	0.190086	0.246017	0.772651	0.439729	0.921025	150.085	-0.0435377	0.248437	-0.175246	0.860886	0.884279	104.59	-1.18375	0.295487	-4.00609	6.17333e-05	0.000300093	104.59	-1.09323	0.296694	-3.68471	0.000228964	0.00178912
mmu-miR-3068-5p	83.7093	74.9556	90.1351	52.4483	60.713	62.6355	63.408	75.0156	97.5264	91.9442	119.769	93.408	80.4724	0.336072	0.205299	1.63699	0.101633	0.144014	96.348	-0.108959	0.288589	-0.377556	0.705761	0.952804	96.348	-0.264289	0.290706	-0.909128	0.363283	0.475595	63.4825	0.558876	0.310205	1.80164	0.0716026	0.140792	63.4825	0.107781	0.305733	0.352533	0.724438	0.8529
mmu-miR-361-3p	3076.48	2409.74	2054.73	2511.6	2149.24	2229.22	1554.87	1447.36	2163.44	1932.39	1952.13	2799.13	2190.03	-0.296913	0.183343	-1.61944	0.105352	0.148682	3275.93	-0.24032	0.185918	-1.29261	0.196145	0.822537	3275.93	-0.262599	0.18601	-1.41174	0.158025	0.266199	1389.73	0.632147	0.192164	3.28962	0.00100324	0.00385861	1389.73	0.148953	0.19166	0.77717	0.437059	0.656303
mmu-miR-669p-5p	22.6582	24.7194	24.9058	26.2242	25.9042	36.223	28.9471	19.1216	19.2306	35.8426	54.8476	56.0448	31.2224	0.366263	0.231645	1.58114	0.113847	0.160025	36.4825	0.0922274	0.346764	0.265966	0.790265	0.973347	36.4825	0.328438	0.346272	0.948499	0.342875	0.455838	25.0512	0.929913	0.411795	2.2582	0.0239335	0.0569845	25.0512	0.753063	0.410642	1.83387	0.0666737	0.182572
mmu-miR-322-5p	615.547	499.173	610.784	455.962	675.128	589.378	533.454	479.511	598.895	621.792	1072.33	1002.58	646.211	0.263395	0.166865	1.57849	0.114453	0.160235	784.418	-0.0462035	0.207594	-0.222566	0.823873	0.973347	784.418	0.212885	0.207434	1.02628	0.304761	0.428169	504.346	0.995823	0.183684	5.42141	5.91321e-08	6.27159e-07	504.346	0.683872	0.182751	3.7421	0.000182485	0.00145988
mmu-miR-99b-5p	62664.9	79129.2	66105.8	90923.4	67119.4	63367.6	64778.1	67113.9	49305.8	57158.1	61586	66402.2	66304.5	-0.229384	0.14679	-1.56267	0.11813	0.164723	97297.4	0.156806	0.183937	0.852495	0.393939	0.921025	97297.4	-0.0590023	0.183943	-0.320764	0.74839	0.792277	42892.1	-0.0430176	0.156444	-0.274972	0.783338	0.852973	42892.1	0.201575	0.156461	1.28834	0.197628	0.386625
mmu-miR-344-3p	270.01	285.469	293.532	305.385	255.804	264.126	206.765	157.386	208.789	216.614	294.386	339.382	258.137	-0.262638	0.172092	-1.52615	0.126973	0.176352	379.818	0.116801	0.192529	0.606665	0.544073	0.921025	379.818	-0.0399977	0.193757	-0.206433	0.836453	0.864167	166.727	0.742529	0.239292	3.10302	0.00191554	0.00657293	166.727	0.484001	0.237946	2.03408	0.0419433	0.136969
mmu-miR-183-3p	32.7285	40.6674	43.8816	24.5323	25.9042	36.223	66.1649	66.1902	35.7139	40.5178	33.5802	26.4656	39.3808	0.347202	0.228701	1.51815	0.128977	0.178426	46.1882	-0.0473146	0.338654	-0.139714	0.888886	0.973347	46.1882	-0.137788	0.340429	-0.404749	0.685662	0.753789	31.4513	-0.925882	0.378179	-2.44827	0.0143546	0.0364625	31.4513	-0.310014	0.38657	-0.801959	0.422576	0.656303
mmu-miR-351-5p	4477.5	7105.64	6203.91	6779.37	10118.8	9988.48	8904.69	12124.6	5548.02	7042.3	10099.8	10793.3	8265.53	0.286756	0.190332	1.50661	0.131912	0.181768	10165.3	0.177051	0.191615	0.923991	0.355491	0.908188	10165.3	0.803143	0.191552	4.19283	2.75502e-05	0.000201058	6364	-0.00776745	0.186951	-0.041548	0.966859	0.969629	6364	0.646055	0.187174	3.45163	0.000557207	0.00367101
mmu-miR-24-3p	17427.3	11499.3	10977.5	9308.73	8058.63	8883.68	12166.1	11296.5	16145.4	12467	12323.9	13755.9	12025.8	0.267711	0.185088	1.4464	0.148066	0.202536	15010.3	-0.467955	0.203727	-2.29697	0.0216202	0.41384	15010.3	-0.676911	0.203765	-3.32202	0.000893696	0.00392997	9173.73	0.146006	0.170492	0.856379	0.391788	0.516387	9173.73	-0.184115	0.170444	-1.08021	0.280051	0.497868
mmu-miR-296-3p	1258.79	1801.33	1817.53	1672.42	2020.53	1977.17	1889.83	1398.82	1424.44	1595.78	1231.27	1391.78	1623.31	-0.236106	0.163267	-1.44613	0.148141	0.202536	2395.82	0.201073	0.182929	1.09919	0.271685	0.83094	2395.82	0.419873	0.182892	2.29575	0.0216904	0.0581235	1048.41	-0.317319	0.192867	-1.64528	0.0999131	0.18405	1048.41	-0.251671	0.193106	-1.30328	0.192479	0.385592
mmu-miR-218-5p	3282.29	2039.75	1951.54	1561.61	1821.39	2019.43	2067.65	1826.85	3765.07	2415.48	2765.89	3012.41	2377.45	0.318457	0.222006	1.43445	0.151444	0.204654	2880.65	-0.543228	0.217226	-2.50075	0.012393	0.375943	2880.65	-0.394284	0.217231	-1.81505	0.0695167	0.14451	1862.02	0.541602	0.201466	2.6883	0.00718166	0.0199491	1862.02	-0.146051	0.200946	-0.726816	0.467338	0.688709
mmu-miR-330-3p	105.738	99.6751	108.518	109.126	97.1407	104.141	122.681	75.0156	94.7792	93.5026	82.8311	57.6016	95.8958	-0.248517	0.173026	-1.4363	0.150916	0.204654	141.739	0.0862359	0.242597	0.35547	0.722238	0.952804	141.739	0.017336	0.24416	0.0710028	0.943396	0.954527	61.8631	-0.42374	0.329206	-1.28716	0.198039	0.30268	61.8631	-0.40652	0.330276	-1.23085	0.218378	0.419286
mmu-miR-582-3p	255.534	330.124	256.174	378.136	201.567	196.208	263.281	223.576	206.042	221.289	244.016	177.475	246.118	-0.25016	0.174287	-1.43533	0.151192	0.204654	365.832	0.120609	0.222011	0.543258	0.586952	0.921025	365.832	-0.454602	0.224462	-2.0253	0.0428367	0.0987644	156.649	-0.189136	0.246979	-0.765797	0.443797	0.558738	156.649	-0.0644805	0.248518	-0.25946	0.795281	0.865663
mmu-miR-149-5p	679.116	759.125	657.038	739.352	320.564	370.531	716.786	672.199	776.091	719.97	479.077	569.789	621.636	0.207047	0.145018	1.42773	0.153369	0.206458	796.345	-0.0244782	0.177537	-0.137877	0.890338	0.973347	796.345	-0.947781	0.180234	-5.2586	1.45154e-07	1.99151e-06	462.167	-0.393723	0.189083	-2.08227	0.0373174	0.0826651	462.167	-0.550511	0.188892	-2.91442	0.00356349	0.0192553
mmu-miR-148b-3p	5208.86	5685.46	5134.15	6170.29	6102.87	6311.85	5756.34	5093.71	7300.75	6669.85	7182.8	6902.85	6126.65	0.160754	0.113649	1.41448	0.157222	0.21013	7861.1	0.0667677	0.161688	0.412942	0.679649	0.951509	7861.1	0.231069	0.161687	1.42911	0.152971	0.263664	4567.41	0.364745	0.158318	2.30387	0.0212299	0.0523273	4567.41	-0.0437787	0.15817	-0.276783	0.781947	0.865663
mmu-miR-669l-5p	145.39	204.135	142.912	162.421	229.9	169.795	172.304	119.142	170.328	179.213	400.723	330.042	202.192	0.290909	0.205703	1.41422	0.157297	0.21013	239.586	-0.154917	0.238727	-0.648932	0.516383	0.921025	239.586	0.230815	0.237801	0.970623	0.331736	0.449745	160.453	1.23186	0.251337	4.90123	9.5239e-07	7.57583e-06	160.453	0.942699	0.249534	3.77783	0.000158199	0.00129646
mmu-miR-382-5p	276.933	389.131	382.481	476.265	576.368	436.94	412.152	647.193	239.008	313.234	229.464	225.736	383.742	-0.354191	0.260264	-1.36089	0.173549	0.230958	577.474	0.355411	0.217114	1.63698	0.101634	0.643007	577.474	0.612881	0.216931	2.82524	0.00472457	0.016369	241.546	-1.1349	0.244084	-4.64961	3.3256e-06	2.32792e-05	241.546	-0.311492	0.248043	-1.2558	0.20919	0.403953
mmu-miR-674-5p	207.7	203.337	260.918	206.41	203.996	189.416	289.471	342.718	324.172	274.274	175.736	140.112	234.855	0.234552	0.175985	1.33279	0.1826	0.242083	288.767	0.187525	0.214915	0.872554	0.382906	0.921025	288.767	-0.0109995	0.21641	-0.0508273	0.959463	0.965091	181.652	-0.929626	0.236739	-3.92679	8.60866e-05	0.000391303	181.652	-0.910002	0.237398	-3.83323	0.000126473	0.00106237
mmu-miR-330-5p	89.3739	60.6024	96.0651	67.6753	50.1894	61.8809	62.0295	44.1268	71.4278	42.0762	61.5636	65.3856	64.3664	-0.284212	0.214994	-1.32195	0.186183	0.245902	96.6483	0.116145	0.289963	0.400549	0.688752	0.952804	96.6483	-0.316492	0.29377	-1.07735	0.281326	0.407151	40.6265	0.210088	0.362432	0.579661	0.562143	0.687937	40.6265	0.0829084	0.362069	0.228985	0.81888	0.879054
mmu-miR-328-3p	552.607	1047.78	870.516	849.324	1037.79	1138.76	977.31	1042.86	728.014	969.31	1522.3	1264.12	1000.06	0.225831	0.174217	1.29626	0.194886	0.256428	1247.19	0.121537	0.221839	0.547858	0.583789	0.921025	1247.19	0.464092	0.221679	2.09353	0.0363021	0.0876874	760.779	0.446058	0.195427	2.28248	0.0224612	0.0545933	760.779	0.631262	0.196111	3.2189	0.00128684	0.00815806
mmu-miR-455-5p	1744.05	1381.1	1253.59	1144.56	951.979	1121.4	879.441	707.5	1417.57	963.076	1095.83	1257.89	1159.83	-0.262194	0.203446	-1.28877	0.197479	0.258868	1722.5	-0.348965	0.186315	-1.87299	0.0610704	0.569193	1722.5	-0.51445	0.186643	-2.75634	0.0058453	0.018961	742.22	0.537266	0.209881	2.55986	0.0104713	0.0279768	742.22	-0.0700789	0.208812	-0.335609	0.737166	0.8529
mmu-miR-339-3p	87.4857	62.1972	53.3695	38.9133	40.4753	46.788	42.7315	47.0686	45.3292	37.401	48.1316	48.2608	49.846	-0.265062	0.209411	-1.26575	0.205604	0.268512	74.6748	-0.5639	0.301951	-1.86752	0.0618285	0.569193	74.6748	-0.607083	0.303664	-1.99919	0.0455876	0.104244	31.4905	0.08467	0.374107	0.226326	0.820948	0.883892	31.4905	0.132447	0.376105	0.352153	0.724723	0.8529
mmu-miR-181d-5p	314.697	375.576	389.004	367.984	336.755	329.025	359.771	347.131	285.711	333.492	306.699	256.872	333.56	-0.162571	0.130086	-1.24972	0.211403	0.27506	479.275	0.144567	0.189174	0.764198	0.444749	0.921025	479.275	0.00394212	0.190115	0.0207355	0.983457	0.986332	221.647	-0.306724	0.219835	-1.39524	0.162942	0.26041	221.647	-0.178285	0.221135	-0.806227	0.420112	0.656303
mmu-miR-143-3p	533007	563240	448740	695284	360365	328769	443205	458151	442436	442590	365840	381162	455232	-0.180662	0.145243	-1.24386	0.21355	0.275921	662893	0.0718301	0.194711	0.368906	0.712198	0.952804	662893	-0.575161	0.194713	-2.95389	0.00313793	0.0114491	297263	-0.265619	0.145175	-1.82965	0.0673018	0.133083	297263	-0.295442	0.145175	-2.03507	0.0418437	0.136969
mmu-miR-183-5p	18551.4	27303.8	21743.3	33740.3	21987	18115.3	23403.1	33392.2	20450.3	21058.3	11604.2	13478.8	22069	-0.251339	0.202104	-1.24361	0.213642	0.275921	32027.2	0.272873	0.214892	1.26982	0.20415	0.822537	32027.2	-0.120729	0.214913	-0.561758	0.574281	0.661002	14460.1	-1.13515	0.182688	-6.2136	5.1784e-10	7.88018e-09	14460.1	-0.756367	0.182737	-4.1391	3.48665e-05	0.00032542
mmu-miR-344b-3p	26.4345	25.5168	18.9758	24.5323	38.8563	36.9776	27.5687	22.0634	20.6042	34.2843	40.2962	66.9424	31.921	0.273769	0.225145	1.21597	0.223997	0.288232	39.0219	-0.184167	0.343318	-0.536431	0.59166	0.921025	39.0219	0.45303	0.339683	1.33368	0.182307	0.293575	24.7681	0.843504	0.414792	2.03356	0.0419958	0.0890821	24.7681	0.701545	0.414173	1.69385	0.0902947	0.223081
mmu-miR-10a-5p	34424	37201.9	30833.9	43682.7	34028.4	28431.3	29180.1	30727	29764.8	27938.6	32148.5	35605.6	32830.6	-0.169207	0.141388	-1.19676	0.231399	0.295246	47311.6	0.0685823	0.188682	0.363482	0.716245	0.952804	47311.6	-0.133212	0.188693	-0.70597	0.480207	0.58855	21713.2	0.17255	0.149951	1.15071	0.249851	0.360088	21713.2	0.170047	0.149961	1.13394	0.256821	0.473256
mmu-miR-339-5p	119.585	133.963	145.877	126.045	159.473	166.777	130.951	123.555	138.735	149.604	222.748	205.498	151.901	0.169167	0.141363	1.19669	0.231427	0.295246	193.611	0.111773	0.22762	0.49105	0.623391	0.936425	193.611	0.379978	0.227065	1.67343	0.0942418	0.181601	113.738	0.696709	0.255007	2.73211	0.00629295	0.0179068	113.738	0.480177	0.253706	1.89265	0.058404	0.173567
mmu-miR-342-5p	41.54	52.6284	62.2644	55.8321	38.8563	67.1634	63.408	39.7141	35.7139	48.3097	39.1769	38.92	48.6273	-0.261504	0.218781	-1.19528	0.231979	0.295246	72.1223	0.287395	0.305478	0.940806	0.346805	0.905833	72.1223	0.18466	0.307268	0.600972	0.547858	0.637001	31.1286	-0.328882	0.386139	-0.851719	0.39437	0.516387	31.1286	-0.127931	0.389598	-0.328365	0.742635	0.8529
mmu-miR-3095-3p	23.2876	17.5428	14.8249	23.6863	25.0947	23.394	26.1903	17.6507	30.2195	38.9594	17.9094	28.0224	23.8985	0.294808	0.252679	1.16673	0.24332	0.308558	29.0967	-0.0652521	0.365486	-0.178535	0.858303	0.973347	29.0967	0.199857	0.364898	0.547706	0.583894	0.669818	18.7317	0.0297077	0.439058	0.0676624	0.946054	0.962696	18.7317	-0.488827	0.434614	-1.12474	0.2607	0.476061
mmu-miR-1964-3p	494.703	389.131	269.812	399.284	369.135	402.98	334.96	311.83	508.236	437.904	471.242	728.582	426.483	0.235349	0.208349	1.12959	0.25865	0.326813	528.031	-0.362915	0.21987	-1.65059	0.0988225	0.640516	528.031	-0.137391	0.219719	-0.625304	0.531772	0.62465	327.407	0.83342	0.228002	3.65531	0.000256871	0.00107029	327.407	0.264938	0.22584	1.17312	0.240748	0.451906
mmu-miR-301a-3p	119.585	98.8777	85.9842	54.1402	72.8555	76.9738	62.0295	55.894	146.976	123.112	127.605	118.317	95.1958	0.284619	0.260538	1.09243	0.274645	0.345777	115.354	-0.53102	0.275912	-1.9246	0.0542792	0.558757	115.354	-0.428873	0.27635	-1.55192	0.120682	0.22018	74.598	0.942333	0.299605	3.14525	0.00165945	0.00587491	74.598	-0.173373	0.28649	-0.605163	0.545071	0.772759
mmu-miR-151-5p	309.032	220.88	225.338	210.639	198.329	298.085	230.199	264.761	260.986	264.924	325.728	311.36	260.022	0.176238	0.162312	1.08579	0.277571	0.346963	332.14	-0.245902	0.236993	-1.03759	0.29946	0.885419	332.14	-0.0493771	0.236885	-0.208443	0.834883	0.864167	194.268	0.346559	0.219496	1.57889	0.114362	0.201139	194.268	0.209159	0.219201	0.954186	0.33999	0.566032
mmu-miR-467d-5p	73.0096	65.3868	62.8574	75.2887	84.1886	84.5203	82.7061	55.894	61.8125	81.0355	128.724	105.862	80.1072	0.192087	0.176695	1.08711	0.27699	0.346963	101.273	0.00277725	0.269855	0.0102917	0.991789	0.996668	101.273	0.28826	0.269002	1.07159	0.283905	0.409154	60.4397	0.666321	0.322719	2.06471	0.0389503	0.0856474	60.4397	0.585851	0.322933	1.81416	0.0696536	0.18536
mmu-miR-1306-5p	26.4345	35.0856	39.7306	31.2998	28.3327	23.394	39.9746	23.5343	20.6042	18.7005	30.2221	18.6816	27.9996	-0.264509	0.244285	-1.08279	0.278902	0.347387	41.7608	0.183408	0.336561	0.544949	0.585789	0.921025	41.7608	-0.140196	0.340326	-0.411947	0.680379	0.750385	17.7632	-0.267252	0.439672	-0.607845	0.54329	0.669548	17.7632	0.189076	0.445342	0.424565	0.671154	NA
mmu-miR-344d-3p	280.709	308.594	292.346	360.371	387.753	497.311	374.934	573.649	318.678	333.492	421.991	389.2	378.252	0.184731	0.180153	1.02541	0.305171	0.378758	483.598	0.150435	0.201983	0.74479	0.456399	0.921025	483.598	0.593788	0.20124	2.95065	0.00317103	0.0114491	281.929	-0.20899	0.225095	-0.928452	0.353173	0.47938	281.929	0.243768	0.227656	1.07078	0.28427	0.49879
mmu-miR-3081-3p	207.07	100.472	106.146	74.4428	141.664	126.026	67.5433	70.6029	131.867	79.4772	122.008	161.907	115.769	-0.263698	0.258874	-1.01864	0.308375	0.381383	172.329	-0.63901	0.289793	-2.20506	0.0274499	0.436703	172.329	-0.140179	0.28846	-0.485957	0.626998	0.707435	74.1997	0.911734	0.312883	2.91398	0.00356856	0.0110531	74.1997	0.322368	0.307145	1.04956	0.29392	0.506447
mmu-miR-376b-3p	16.3642	16.7454	23.1268	26.2242	22.6662	27.9219	23.4334	35.3015	26.0986	21.8173	25.7448	23.352	24.0663	0.238063	0.238007	1.00024	0.317195	0.39091	30.2466	0.409489	0.358807	1.14125	0.253765	0.822537	30.2466	0.462843	0.359557	1.28726	0.198004	0.308141	18.228	-0.184302	0.432836	-0.425801	0.670253	0.776783	18.228	-0.0152203	0.435831	-0.0349225	0.972142	0.977963
mmu-miR-18a-3p	83.0799	77.3478	88.9492	55.8321	43.7133	80.747	84.0845	82.3701	86.5376	82.5939	89.5471	66.9424	76.8121	0.197025	0.197633	0.99692	0.318803	0.391513	97.3316	-0.103174	0.29986	-0.344074	0.730791	0.952804	97.3316	-0.263121	0.301731	-0.872038	0.383188	0.495946	57.7378	-0.0707597	0.316845	-0.223326	0.823282	0.883892	57.7378	-0.140719	0.317163	-0.44368	0.657274	0.830241
mmu-miR-196b-5p	47.8339	46.2492	73.5313	70.2131	53.4274	55.0891	45.4883	54.4231	41.2084	45.1929	70.5183	38.92	53.5079	-0.203149	0.206157	-0.985408	0.324424	0.397022	78.6594	0.53061	0.283915	1.86891	0.061636	0.569193	78.6594	0.214093	0.28758	0.744465	0.456595	0.569499	34.6321	0.124054	0.376884	0.329156	0.742038	0.827815	34.6321	0.246943	0.379609	0.650519	0.515357	0.742329
mmu-miR-702-3p	16.9936	32.6934	43.2886	52.4483	42.9038	52.8252	24.8118	33.8306	20.6042	23.3756	43.6542	56.0448	36.9562	-0.248301	0.252586	-0.983032	0.325591	0.397063	54.7724	0.750949	0.328604	2.28527	0.022297	0.41384	54.7724	0.781629	0.329426	2.3727	0.0176587	0.0484554	23.602	0.602518	0.406676	1.48157	0.138455	0.234103	23.602	0.863645	0.412084	2.0958	0.0361002	0.127681
mmu-miR-1843a-5p	266.233	263.94	223.559	251.244	233.138	255.825	257.767	219.163	258.239	300.767	295.505	311.36	261.395	0.132562	0.137205	0.966163	0.333963	0.405858	338.979	-0.13628	0.200136	-0.680935	0.495912	0.921025	338.979	-0.0618366	0.200508	-0.308399	0.757779	0.797295	192.788	0.324209	0.226737	1.42989	0.152749	0.25218	192.788	0.0574774	0.225553	0.254829	0.798855	0.865856
mmu-miR-182-5p	14323.7	19675.9	17724.6	25162.5	18885.8	15707.2	20417.4	27483.7	13178.4	15287.7	12893.7	11328.8	17672.4	-0.196505	0.205662	-0.955475	0.339337	0.410962	25277.5	0.331086	0.200282	1.6531	0.0983107	0.640516	25277.5	0.0795101	0.200304	0.396948	0.691406	0.755262	11767.6	-0.947413	0.180418	-5.2512	1.51109e-07	1.46911e-06	11767.6	-0.280561	0.180524	-1.55415	0.120148	0.267349
mmu-miR-22-3p	43012.1	50863.8	47957.8	42473.8	31501.9	35026.1	36899.3	29609.1	41075.1	39560.9	38034	40730.6	39728.7	-0.14005	0.149662	-0.935776	0.349388	0.421676	56774.3	-0.0330901	0.160717	-0.20589	0.836877	0.973347	56774.3	-0.423577	0.160737	-2.63522	0.00840832	0.0267042	26523.4	0.234108	0.165545	1.41417	0.157313	0.254905	26523.4	-0.0886719	0.165527	-0.535693	0.592171	0.786869
mmu-miR-450b-5p	749.608	539.043	560.38	443.273	756.888	694.274	358.393	320.655	526.093	444.137	973.825	864.024	602.549	-0.188121	0.203454	-0.924638	0.355154	0.427161	852.742	-0.322679	0.211124	-1.52838	0.126417	0.66711	852.742	0.19987	0.210572	0.949175	0.342532	0.455838	408.006	1.37516	0.197354	6.96801	3.21458e-12	7.03189e-11	408.006	0.831067	0.194927	4.26349	2.01259e-05	0.000204918
mmu-miR-700-3p	29.5815	35.0856	44.4746	28.762	39.6658	40.7508	48.2452	66.1902	35.7139	34.2843	43.6542	26.4656	39.4061	0.203976	0.23108	0.882707	0.377395	0.452357	49.6131	0.165609	0.32788	0.50509	0.613496	0.929539	49.6131	0.288164	0.328207	0.877993	0.379947	0.493644	29.7673	-0.553223	0.389114	-1.42175	0.155099	0.254857	29.7673	-0.0300318	0.396303	-0.0757799	0.939594	0.965455
mmu-miR-5114	27.0639	28.7064	25.4988	31.2998	88.2362	76.9738	30.3256	32.3597	56.3181	38.9594	76.115	60.7152	47.7143	0.177802	0.213972	0.830959	0.405997	0.484979	63.6092	0.0273242	0.314879	0.0867769	0.930849	0.97837	63.6092	1.33208	0.306214	4.35015	1.36046e-05	0.000116659	34.5395	0.927601	0.375027	2.47342	0.0133825	0.0352172	34.5395	0.39491	0.368408	1.07194	0.283749	0.49879
mmu-miR-674-3p	3054.45	2956.76	2398.66	2690.09	1632.77	1701.72	2052.49	2668.2	2475.25	1863.82	1637.59	2218.44	2279.19	-0.126544	0.155309	-0.814791	0.415192	0.494276	3266.11	-0.21641	0.160932	-1.34473	0.178714	0.822537	3266.11	-0.76438	0.161416	-4.73548	2.18535e-06	2.41798e-05	1513.18	-0.279247	0.203666	-1.3711	0.170343	0.269774	1513.18	-0.217902	0.203817	-1.0691	0.285023	0.49879
mmu-let-7d-3p	1373.97	1844.39	1484.26	1948.2	1636.01	1780.96	1871.91	2316.66	1243.12	1809.27	1808.85	2031.62	1762.44	0.127233	0.164423	0.773816	0.439039	0.520894	2282.71	0.106255	0.188003	0.565176	0.571954	0.921025	2282.71	0.134775	0.188089	0.716552	0.47365	0.585734	1296.51	-0.119498	0.201893	-0.591886	0.553927	0.680261	1296.51	0.259422	0.202468	1.2813	0.200089	0.388613
mmu-miR-3079-5p	27.6933	19.1376	21.9408	32.1457	28.3327	23.394	24.8118	29.4179	27.4722	26.4924	29.1028	34.2496	27.0159	0.166549	0.225747	0.737768	0.460655	0.541162	34.7366	0.14128	0.354977	0.397997	0.690632	0.952804	34.7366	0.129439	0.356133	0.363456	0.716264	0.765354	20.0932	0.166242	0.421398	0.3945	0.693212	0.795489	20.0932	0.127452	0.422147	0.301915	0.762717	0.862872
mmu-miR-33-5p	65.4569	44.6544	57.5205	25.3782	64.7605	88.2935	52.3805	42.6559	48.0764	68.5685	95.1438	85.624	61.5428	0.168031	0.22781	0.737595	0.46076	0.541162	78.8746	-0.297157	0.32546	-0.913037	0.361223	0.916145	78.8746	0.406719	0.322687	1.26041	0.20752	0.316352	45.9916	0.793805	0.344467	2.30444	0.0211979	0.0523273	45.9916	0.503348	0.341666	1.47322	0.140693	0.301101
mmu-miR-484	2327.5	2775.75	2923.46	2733.23	3196.74	3608.71	2800.98	2907.96	2776.07	2867.41	3691.58	3481	3007.53	0.0778876	0.105096	0.741112	0.458626	0.541162	3991.46	0.160626	0.162798	0.986658	0.32381	0.885419	3991.46	0.448438	0.162741	2.75553	0.00585966	0.018961	2169.96	0.320584	0.155429	2.06257	0.0391531	0.0856474	2169.96	0.281245	0.155492	1.80873	0.0704923	0.18536
mmu-miR-151-3p	15714.7	18397.6	14767.3	20368.6	15702.8	16536.5	17331.1	16303.4	15318.5	16137	21574.1	24214.5	17697.2	0.109259	0.151275	0.722254	0.470138	0.550329	23008.2	0.056969	0.178931	0.318386	0.750192	0.95479	23008.2	-0.02559	0.178948	-0.143002	0.886288	0.901487	12977.8	0.432033	0.154445	2.79733	0.00515263	0.0150285	12977.8	0.471183	0.15447	3.05031	0.00228605	0.0134756
mmu-miR-22-5p	436.799	358.033	349.867	353.603	248.518	277.709	248.118	207.396	373.622	352.193	269.761	393.87	322.458	-0.13662	0.195368	-0.699294	0.484368	0.565096	458.911	-0.154811	0.198915	-0.778279	0.436405	0.921025	458.911	-0.510957	0.200632	-2.54673	0.0108738	0.0321526	216.847	0.498837	0.238098	2.09509	0.0361628	0.0811344	216.847	-0.181653	0.234653	-0.774135	0.438851	0.656303
mmu-miR-425-5p	1492.29	876.343	732.941	740.198	773.888	885.953	729.192	641.31	1385.97	822.823	1264.85	1405.79	979.296	0.169755	0.246672	0.688181	0.491339	0.571136	1250.26	-0.620991	0.223389	-2.77986	0.00543828	0.375943	1250.26	-0.432593	0.22336	-1.93675	0.0527753	0.115485	732.928	0.907911	0.220663	4.11447	3.88071e-05	0.000196847	732.928	0.206391	0.21935	0.940922	0.346745	0.568323
mmu-miR-704	79.933	44.6544	39.7306	61.7537	53.4274	39.2415	27.5687	35.3015	75.5487	35.8426	49.2509	59.1584	50.1176	-0.182576	0.266205	-0.685849	0.492809	0.571136	72.5039	-0.243925	0.321816	-0.757965	0.448472	0.921025	72.5039	-0.308045	0.323196	-0.95312	0.340529	0.455838	33.1716	0.617551	0.393197	1.57059	0.116279	0.202947	33.1716	-0.0856995	0.385829	-0.222118	0.824222	0.88197
mmu-miR-193b-3p	61.6806	52.6284	46.2536	72.7509	59.0939	73.2006	38.5962	32.3597	74.175	71.6853	109.695	101.192	66.1093	0.152989	0.22484	0.680438	0.496227	0.571314	83.0657	0.0459619	0.296031	0.15526	0.876616	0.973347	83.0657	0.212105	0.296033	0.716492	0.473687	0.585734	50.1763	1.34683	0.336877	3.998	6.38812e-05	0.00030628	50.1763	0.424231	0.323287	1.31224	0.189438	0.385592
mmu-miR-331-3p	100.703	106.054	67.6014	82.0563	79.3316	109.424	57.8942	38.2432	83.7903	96.6193	95.1438	129.214	87.1729	-0.159863	0.234405	-0.681997	0.495241	0.571314	123.597	-0.397578	0.261011	-1.52322	0.127704	0.66711	123.597	-0.0710473	0.259892	-0.273372	0.784567	0.820447	58.8237	1.04422	0.331106	3.15373	0.00161196	0.00581634	58.8237	0.222991	0.321448	0.693707	0.487866	0.712709
mmu-miR-378b	56.016	75.753	55.1485	40.6052	56.6654	39.9962	81.3276	66.1902	56.3181	46.7513	32.4608	18.6816	52.1595	-0.152373	0.226393	-0.673047	0.500917	0.574823	73.4457	-0.350322	0.303719	-1.15344	0.248729	0.822537	73.4457	-0.316126	0.304728	-1.0374	0.299548	0.424566	35.4137	-1.2204	0.379057	-3.21956	0.00128388	0.00483179	35.4137	-0.830157	0.383897	-2.16245	0.0305836	0.110496
mmu-miR-1981-3p	91.262	83.727	70.5663	104.897	89.0457	98.1039	82.7061	72.0738	67.307	62.335	116.411	98.0784	86.3761	-0.118661	0.178095	-0.66628	0.505232	0.576776	122.099	0.00539179	0.266208	0.0202541	0.983841	0.996668	122.099	0.125624	0.266492	0.471397	0.637357	0.712096	58.3502	0.42077	0.311906	1.34903	0.177329	0.277076	58.3502	0.595002	0.31562	1.88518	0.0594054	0.173567
mmu-miR-342-3p	154.831	177.023	203.99	241.093	203.996	196.962	180.575	180.92	175.822	199.472	211.555	140.112	188.863	-0.10119	0.152117	-0.665211	0.505915	0.576776	267.501	0.404549	0.212796	1.90111	0.057287	0.569193	267.501	0.301819	0.213944	1.41074	0.158322	0.266199	127.758	-0.0281514	0.263885	-0.106681	0.915042	0.945106	127.758	-0.129425	0.263858	-0.49051	0.623773	0.812356
mmu-miR-106b-3p	1521.24	1896.22	1779.58	2191.83	1914.48	1923.59	1973.92	2441.68	1427.18	1670.58	1552.52	1505.43	1816.52	-0.103554	0.162235	-0.638299	0.523279	0.594636	2547.75	0.223446	0.175052	1.27646	0.201795	0.822537	2547.75	0.212233	0.175161	1.21164	0.225649	0.336511	1237.46	-0.510972	0.17737	-2.88083	0.00396635	0.0119674	1237.46	-0.0737459	0.178115	-0.414035	0.678849	0.844789
mmu-miR-532-3p	40.2812	54.2232	61.0784	43.9889	67.189	60.3716	81.3276	70.6029	24.725	59.2183	71.6377	59.1584	57.8169	0.144969	0.230332	0.629392	0.529093	0.599296	74.3791	0.154142	0.299523	0.514625	0.606815	0.929539	74.3791	0.40847	0.298913	1.36652	0.171777	0.283267	42.877	-0.178521	0.365926	-0.48786	0.625649	0.734823	42.877	0.485063	0.374374	1.29566	0.195091	0.385592
mmu-miR-532-5p	11767.8	13392.3	10405.9	16500.1	8947.47	9799.07	12882.8	11727.4	12729.3	12540.3	11625.5	13285.7	12133.6	0.0936517	0.15341	0.610468	0.541552	0.61143	16027.2	0.105759	0.197379	0.535814	0.592087	0.921025	16027.2	-0.346071	0.197436	-1.75283	0.0796313	0.159728	8772.93	0.0150166	0.156973	0.0956638	0.923788	0.948169	8772.93	-0.0764276	0.156975	-0.486879	0.626344	0.812555
mmu-miR-1945	76.786	85.3218	55.1485	64.2915	37.2373	43.7694	53.7589	80.8992	68.6806	62.335	41.4155	80.9536	62.5498	0.125566	0.210805	0.595651	0.551408	0.620556	81.9036	-0.366474	0.280182	-1.30799	0.190878	0.822537	81.9036	-0.798137	0.285802	-2.79263	0.00522821	0.0177552	45.4574	-0.128963	0.361648	-0.356599	0.721392	0.814475	45.4574	-0.14731	0.362463	-0.406415	0.684438	0.848602
mmu-miR-214-5p	1499.84	999.143	923.292	820.563	988.407	1071.6	696.109	589.828	1119.49	916.325	1245.82	1357.53	1019	-0.118778	0.215145	-0.552086	0.580889	0.651639	1432.8	-0.473053	0.207261	-2.2824	0.0224656	0.41384	1432.8	-0.218997	0.207167	-1.0571	0.290465	0.415123	694.95	0.97551	0.187298	5.20834	1.90537e-07	1.80238e-06	694.95	0.286254	0.185551	1.54273	0.122897	0.271666
mmu-miR-5113	11.3291	31.896	13.0459	17.7648	50.1894	49.0519	27.5687	14.7089	24.725	21.8173	38.0575	57.6016	29.813	0.145947	0.267728	0.545131	0.585663	0.654895	39.4907	-0.292615	0.36424	-0.803358	0.421768	0.921025	39.4907	0.931186	0.358532	2.59722	0.00939819	0.0284903	21.5671	0.87153	0.425894	2.04635	0.0407216	0.0879949	21.5671	0.737529	0.425388	1.73378	0.0829576	0.208013
mmu-miR-194-5p	38.393	39.87	45.6606	33.8376	25.0947	36.223	33.0824	39.7141	42.582	21.8173	30.2221	34.2496	35.0622	-0.117085	0.21802	-0.537038	0.591241	0.659027	49.6222	0.0376842	0.325215	0.115875	0.907752	0.973347	49.6222	-0.231897	0.328662	-0.70558	0.480449	0.58855	23.6049	-0.136875	0.413859	-0.33073	0.740849	0.827815	23.6049	-0.0507942	0.41596	-0.122113	0.902809	0.944997
mmu-miR-126a-3p	860.381	556.585	574.612	513.486	487.323	476.181	396.989	332.422	674.443	456.604	612.278	765.946	558.938	-0.117301	0.229925	-0.510172	0.609931	0.676816	787.823	-0.34354	0.216653	-1.58567	0.112815	0.66437	787.823	-0.471741	0.217143	-2.17249	0.0298188	0.0755345	379.805	0.861525	0.224818	3.8321	0.000127054	0.000555863	379.805	0.213914	0.22259	0.961024	0.33654	0.566032
mmu-miR-29a-5p	62.3099	48.6414	46.2536	65.1374	18.6186	19.6208	33.0824	35.3015	53.5709	38.9594	36.9382	28.0224	40.538	-0.122975	0.241815	-0.508549	0.611068	0.676816	58.8907	0.00289648	0.312796	0.00925995	0.992612	0.996668	58.8907	-1.14364	0.324825	-3.52078	0.000430278	0.00213892	26.5546	-0.0498596	0.400632	-0.124453	0.900957	0.941298	26.5546	-0.444784	0.397024	-1.1203	0.262588	0.476916
mmu-miR-199b-3p	8773.74	9272.97	10768.8	8845.16	13452.4	13299.9	9778.61	11315.6	9494.41	9220.91	11544.9	9323.67	10424.2	-0.0679912	0.138006	-0.492669	0.622246	0.687023	14663.8	0.13128	0.164332	0.79887	0.424366	0.921025	14663.8	0.59282	0.164296	3.60825	0.000308266	0.00165211	7107.46	-0.0140408	0.167477	-0.0838373	0.933186	0.955015	7107.46	0.0975217	0.167536	0.582095	0.560503	0.774379
mmu-miR-1981-5p	1632.02	998.345	798.763	1125.1	1173.78	1122.16	730.57	613.363	1225.26	813.472	1254.78	1922.65	1117.52	-0.11801	0.242469	-0.486702	0.62647	0.689511	1558.44	-0.406589	0.228138	-1.78221	0.0747152	0.590037	1558.44	-0.139975	0.228057	-0.613772	0.539366	0.631408	767.982	1.16335	0.230837	5.03973	4.66182e-07	3.88485e-06	767.982	0.548474	0.229743	2.38734	0.0169708	0.0678831
mmu-miR-199a-3p	8905.29	9419.69	10764.6	8900.14	13763.2	13416.8	9886.13	11553.9	9531.49	9378.31	11566.1	9589.89	10556.3	-0.0648612	0.137043	-0.47329	0.636006	0.697698	14837.3	0.113794	0.164004	0.693847	0.487778	0.921025	14837.3	0.593904	0.163966	3.62212	0.000292198	0.00159086	7204.02	-0.0176774	0.16517	-0.107025	0.914769	0.945106	7204.02	0.102127	0.165231	0.618086	0.536519	0.767108
mmu-miR-497b	47.8339	17.5428	21.9408	21.9945	26.7137	25.6579	15.1628	16.1798	59.0653	15.5838	44.7736	34.2496	28.8915	0.159886	0.339717	0.470644	0.637895	0.697698	36.8674	-0.402979	0.365404	-1.10283	0.2701	0.83094	36.8674	-0.20802	0.36526	-0.569511	0.569009	0.657139	21.7127	0.913769	0.44821	2.03871	0.0414794	0.0890261	21.7127	0.0213776	0.440752	0.0485025	0.961316	0.972898
mmu-miR-1934-5p	15.1054	24.7194	31.4287	22.8404	35.6183	45.2787	27.5687	42.6559	27.4722	26.4924	27.9835	34.2496	30.1178	0.115609	0.249458	0.46344	0.643049	0.701144	39.8187	0.350501	0.348806	1.00486	0.314964	0.885419	39.8187	0.803208	0.347018	2.3146	0.0206348	0.0557301	21.8016	-0.135933	0.415938	-0.326811	0.743811	0.827815	21.8016	0.10517	0.420056	0.250371	0.802301	0.866794
mmu-miR-101a-3p	2442.05	2280.57	2170.95	2789.91	1767.96	1703.23	2165.52	2494.64	2035.69	1804.6	1986.83	2037.85	2139.98	-0.0588936	0.138364	-0.425642	0.670369	0.728662	2981.45	0.079307	0.176637	0.448982	0.653445	0.944745	2981.45	-0.372321	0.177	-2.1035	0.0354218	0.0867834	1466.62	-0.205257	0.164478	-1.24793	0.212057	0.318412	1466.62	0.0101294	0.164897	0.0614286	0.951018	0.969227
mmu-miR-24-2-5p	7175.09	4611.37	3842.6	3799.12	2429.33	2862.37	3200.72	2937.38	5245.82	3507.9	3259.51	4106.84	3914.84	-0.0951637	0.229283	-0.415049	0.678106	0.73479	5601.52	-0.573359	0.206059	-2.7825	0.00539414	0.375943	5601.52	-1.03194	0.206244	-5.0035	5.6299e-07	6.89662e-06	2614.55	0.249099	0.19997	1.24568	0.212881	0.318412	2614.55	-0.292096	0.199706	-1.46263	0.143568	0.305308
mmu-miR-382-3p	83.0799	163.467	191.537	228.404	292.232	219.602	310.148	492.749	170.328	194.797	105.218	116.76	214.027	0.13281	0.34112	0.389334	0.697029	0.752963	268.346	0.696565	0.260493	2.67403	0.00749462	0.375943	268.346	0.984629	0.260158	3.78474	0.000153869	0.000959585	162.363	-1.71174	0.261592	-6.54355	6.0076e-11	1.16814e-09	162.363	-0.709995	0.267613	-2.65307	0.00797638	0.0367132
mmu-miR-32-5p	1124.1	712.876	700.919	468.651	715.603	773.511	559.644	475.099	927.188	740.229	1053.3	1095.99	778.925	0.0834688	0.234001	0.356703	0.721314	0.7768	1022.47	-0.580288	0.232655	-2.4942	0.0126241	0.375943	1022.47	-0.236849	0.232444	-1.01895	0.308228	0.429765	569.017	1.00925	0.192105	5.25362	1.49137e-07	1.46911e-06	569.017	0.29712	0.189943	1.56426	0.117756	0.265544
mmu-miR-669c-5p	722.544	994.358	795.798	1100.57	2057.76	1695.69	962.147	430.972	744.498	927.234	2699.85	3034.2	1347.13	0.0762647	0.22313	0.341795	0.732506	0.786432	1681.41	0.151415	0.205097	0.738256	0.460359	0.921025	1681.41	1.10381	0.204508	5.39739	6.76161e-08	1.00836e-06	1026.53	1.64683	0.387726	4.24741	2.1626e-05	0.000114683	1026.53	1.3982	0.387631	3.60703	0.000309725	0.00216808
mmu-miR-467b-5p	243.575	180.212	145.877	153.115	164.33	167.531	100.626	89.7245	190.932	165.188	264.164	225.736	174.251	-0.0776486	0.241277	-0.321824	0.747586	0.800169	239.551	-0.450637	0.229686	-1.96197	0.0497661	0.527822	239.551	-0.281335	0.229662	-1.225	0.220577	0.333295	121.578	1.25854	0.259855	4.84327	1.27721e-06	9.71792e-06	121.578	0.379339	0.251021	1.51118	0.130742	0.283414
mmu-miR-26a-5p	22422.1	22633.4	21022.8	20280.6	25883.1	24181.1	21929.5	25270	22271.7	21656.8	22208.8	25586	22945.5	0.0294499	0.101216	0.290962	0.771081	0.822799	31010	-0.10515	0.154826	-0.679147	0.497045	0.921025	31010	0.196751	0.154817	1.27086	0.203777	0.314844	16274.3	0.01739	0.157189	0.110631	0.911909	0.945106	16274.3	0.0622283	0.157208	0.395834	0.692228	0.848863
mmu-miR-34a-5p	390.853	377.968	340.972	383.211	306.803	341.1	323.932	266.232	361.26	366.218	426.468	339.382	352.033	-0.0412011	0.147881	-0.278609	0.780545	0.830367	485.501	-0.0691964	0.189125	-0.365876	0.714457	0.952804	485.501	-0.184975	0.190019	-0.973459	0.330325	0.449609	244.595	0.356638	0.221552	1.60973	0.107457	0.193866	244.595	0.0200871	0.220184	0.0912286	0.927311	0.957507
mmu-miR-21c	30.8403	68.5764	43.2886	64.2915	37.2373	36.223	60.6511	33.8306	27.4722	48.3097	58.2056	34.2496	45.2647	-0.0720496	0.264119	-0.272792	0.785013	0.830784	63.2995	0.112309	0.328321	0.34207	0.732298	0.952804	63.2995	-0.276042	0.331634	-0.832369	0.4052	0.518175	30.8199	-0.0183529	0.402918	-0.04555	0.963669	0.969207	30.8199	0.193423	0.406122	0.476268	0.633883	0.816034
mmu-miR-455-3p	121.473	129.976	131.645	115.894	165.139	156.966	151.628	160.327	134.614	116.878	101.86	130.771	134.764	-0.045442	0.167116	-0.271919	0.785684	0.830784	186.767	-0.0017784	0.229602	-0.0077456	0.99382	0.996668	186.767	0.372993	0.228431	1.63285	0.102501	0.196413	93.2533	-0.394711	0.273832	-1.44143	0.149462	0.249104	93.2533	-0.162948	0.276929	-0.588411	0.556256	0.774379
mmu-miR-98-3p	33.3579	29.5038	26.6847	34.6836	32.3802	36.9776	23.4334	25.0052	31.5931	31.1675	30.2221	46.704	31.8094	-0.0558587	0.215811	-0.258832	0.795765	0.838909	43.9852	-0.0253978	0.332744	-0.0763283	0.939158	0.98121	43.9852	0.144301	0.332735	0.433681	0.66452	0.740034	22.0516	0.49493	0.417729	1.18481	0.236093	0.345743	22.0516	0.173477	0.414737	0.418281	0.675742	0.844049
mmu-miR-466c-5p	33.3579	25.5168	21.9408	28.762	21.8567	26.4126	19.2981	16.1798	24.725	24.934	32.4608	35.8064	25.9376	-0.0528105	0.242111	-0.218125	0.827332	0.869568	35.8238	-0.161299	0.348671	-0.46261	0.643644	0.944745	35.8238	-0.179774	0.35008	-0.513522	0.607586	0.690073	17.9845	0.681934	0.434512	1.56942	0.116549	0.202947	17.9845	0.302319	0.430726	0.701883	0.482752	NA
mmu-miR-467a-5p	234.134	182.605	147.063	137.888	176.472	186.397	126.816	85.3118	175.822	168.305	285.431	221.066	177.276	-0.047048	0.228093	-0.206266	0.836583	0.876659	241.904	-0.489545	0.225901	-2.16708	0.0302291	0.440841	241.904	-0.14223	0.224989	-0.632163	0.52728	0.62451	124.643	1.1491	0.270826	4.24293	2.20621e-05	0.00011525	124.643	0.467417	0.265015	1.76374	0.0777766	0.198055
mmu-let-7i-3p	127.137	151.506	141.726	170.88	98.7597	107.16	140.6	95.6081	124.999	124.67	163.423	165.021	134.291	0.0376879	0.193519	0.19475	0.845589	0.883451	180.415	0.165311	0.231552	0.713925	0.475273	0.921025	180.415	-0.341502	0.235584	-1.4496	0.147171	0.254948	95.4463	0.428582	0.278797	1.53725	0.124231	0.213142	95.4463	0.309021	0.278569	1.10932	0.267293	0.482853
mmu-miR-26b-5p	4332.74	4246.16	4502.61	3798.27	5065.08	4700.68	4539.18	6155.69	4804.89	4385.27	3766.58	3632.01	4494.1	0.0230837	0.153652	0.150234	0.88058	0.916292	6058.69	-0.0301114	0.16727	-0.180017	0.857139	0.973347	6058.69	0.22796	0.167241	1.36307	0.172861	0.283691	3197.74	-0.512243	0.175565	-2.91768	0.00352645	0.0110202	3197.74	-0.357308	0.175699	-2.03364	0.0419877	0.136969
mmu-miR-8103	22.0288	23.1246	26.6847	47.3727	17.8091	27.9219	27.5687	32.3597	15.1097	23.3756	25.7448	34.2496	26.9458	-0.0399645	0.269835	-0.148107	0.882258	0.916292	37.3537	0.519594	0.353253	1.47088	0.141323	0.706617	37.3537	0.0501341	0.357088	0.140397	0.888346	0.901487	18.5091	-0.00473186	0.430795	-0.010984	0.991236	0.991236	18.5091	0.414857	0.436994	0.949342	0.342447	0.566808
mmu-miR-21a-5p	2.95751e+06	2.94215e+06	2.45303e+06	3.24385e+06	1.98591e+06	1.73266e+06	2.35932e+06	1.86955e+06	2.68444e+06	2.70521e+06	2.79139e+06	3.00918e+06	2.56118e+06	0.0235162	0.185017	0.127103	0.898859	0.930771	3.46784e+06	-0.0339888	0.177877	-0.191081	0.848462	0.973347	3.46784e+06	-0.579326	0.177877	-3.25689	0.00112641	0.00482948	1.80986e+06	0.43946	0.166982	2.63178	0.00849384	0.0232253	1.80986e+06	0.0468015	0.166981	0.28028	0.779263	0.865663
mmu-miR-203-3p	75.5272	51.831	44.4746	71.059	21.0472	25.6579	81.3276	102.963	46.7028	35.8426	23.5061	18.6816	49.885	0.0276878	0.232655	0.119008	0.905269	0.934644	65.4954	-0.120846	0.315624	-0.382878	0.70181	0.952804	65.4954	-1.08561	0.324672	-3.3437	0.000826681	0.00368249	36.1126	-1.72566	0.376046	-4.58895	4.45471e-06	2.99837e-05	36.1126	-0.791573	0.386586	-2.0476	0.0405992	0.136413
mmu-miR-652-3p	513.585	568.546	606.04	562.551	626.558	609.753	629.945	817.817	524.72	585.949	520.493	409.438	581.283	-0.0178123	0.163456	-0.108973	0.913224	0.937676	792.158	0.122931	0.175468	0.700587	0.483561	0.921025	792.158	0.233569	0.175573	1.33032	0.183412	0.293974	408.737	-0.602897	0.208977	-2.88499	0.00391428	0.011913	408.737	-0.294541	0.210297	-1.4006	0.161334	0.338802
mmu-miR-6945-3p	24.5463	29.5038	24.9058	32.1457	12.1426	17.3568	23.4334	33.8306	28.8459	17.1421	12.3127	21.7952	23.1634	-0.0267914	0.246825	-0.108544	0.913564	0.937676	31.7484	0.0669751	0.354303	0.189034	0.850066	0.973347	31.7484	-0.560497	0.360271	-1.55577	0.119764	0.219674	16.0808	-0.52932	0.451459	-1.17247	0.24101	0.351473	16.0808	-0.349766	0.453867	-0.770635	0.440923	NA
mmu-miR-7068-5p	23.917	17.5428	21.9408	23.6863	19.4281	13.5836	17.9196	20.5925	17.857	18.7005	14.5514	34.2496	20.3308	0.0261982	0.262992	0.0996159	0.920649	0.942185	27.287	0.0964746	0.366469	0.263254	0.792355	0.973347	27.287	-0.191737	0.369275	-0.519225	0.603604	0.687827	14.4933	0.214208	0.458867	0.466819	0.640629	0.7499	14.4933	0.22526	0.459847	0.48986	0.624233	NA
mmu-miR-181a-5p	1081.3	1210.45	1223.94	1051.5	840.267	834.638	1048.99	931.076	1164.82	997.361	969.347	1029.04	1031.9	-0.011317	0.12852	-0.0880566	0.929832	0.943324	1413.88	0.00853206	0.170731	0.0499737	0.960143	0.991298	1413.88	-0.378152	0.171453	-2.20557	0.0274143	0.0712358	720.601	0.0102593	0.179014	0.0573099	0.954298	0.965331	720.601	-0.165502	0.178826	-0.925492	0.35471	0.578556
mmu-miR-365-3p	63.5687	100.472	121.564	158.191	165.139	135.081	157.142	132.38	100.274	127.787	126.485	94.9648	123.587	0.0205078	0.227274	0.0902334	0.928102	0.943324	169.295	0.693472	0.25947	2.67265	0.00752558	0.375943	169.295	0.820828	0.259626	3.16158	0.00156914	0.00625832	86.6574	-0.344537	0.288173	-1.19559	0.231857	0.340967	86.6574	-0.0807142	0.291523	-0.276871	0.781879	0.865663
mmu-miR-378c	381.412	411.459	357.576	400.13	298.708	275.445	442.477	507.458	336.535	383.36	261.925	221.066	356.463	-0.0121113	0.137571	-0.0880362	0.929848	0.943324	481.328	-0.0468616	0.188894	-0.248084	0.80407	0.973347	481.328	-0.385827	0.190565	-2.02465	0.0429035	0.0987644	252.477	-0.920975	0.215415	-4.27536	1.90827e-05	0.000106015	252.477	-0.594742	0.21744	-2.73519	0.00623435	0.0299249
mmu-miR-17-3p	176.86	183.402	185.014	153.115	95.5217	101.122	175.061	172.095	163.46	169.863	104.099	110.533	149.179	0.00898887	0.135441	0.0663673	0.947085	0.952528	202.461	-0.0651072	0.224178	-0.290427	0.77149	0.962781	202.461	-0.742947	0.229412	-3.23849	0.00120164	0.00508844	105.146	-0.641781	0.261774	-2.45167	0.0142197	0.0364625	105.146	-0.638977	0.26263	-2.43299	0.0149748	0.0621179
mmu-miR-378a-3p	30460.1	31887.2	28352.2	31369.2	19233.9	19234.4	34132.8	35439.7	37165.8	31625.7	14211.1	15960.3	27422.7	0.00932305	0.132793	0.0702074	0.944029	0.952528	36331.6	-0.0441595	0.153074	-0.288485	0.772975	0.962781	36331.6	-0.618503	0.15312	-4.03934	5.36019e-05	0.000367709	19816.4	-1.1743	0.157159	-7.47208	7.8935e-14	2.51157e-12	19816.4	-1.21289	0.157164	-7.71737	1.18751e-14	4.98753e-13
mmu-miR-7079-3p	95.0384	72.5634	52.1835	49.9105	35.6183	34.7137	66.1649	38.2432	76.9223	57.6599	34.6995	59.1584	56.073	0.0157247	0.235629	0.066735	0.946793	0.952528	76.9729	-0.597721	0.290716	-2.05603	0.0397799	0.485792	76.9729	-1.00425	0.296182	-3.39065	0.000697261	0.0032319	39.1482	-0.144986	0.3787	-0.382852	0.70183	0.802746	39.1482	-0.489697	0.376198	-1.3017	0.193019	0.385592
mmu-miR-186-5p	1406.06	1345.21	1391.16	1194.47	1020.79	1204.41	1221.29	1045.81	1453.28	1326.18	1311.87	1223.64	1262.02	0.00470067	0.131168	0.0358371	0.971412	0.974196	1714.63	-0.0701408	0.174262	-0.402501	0.687315	0.952804	1714.63	-0.2439	0.17461	-1.39683	0.162466	0.269207	890.445	0.15453	0.175704	0.879491	0.379135	0.506478	890.445	-0.182707	0.175211	-1.04279	0.297048	0.509225
mmu-miR-192-5p	1764.19	1715.21	1480.71	1826.39	1073.41	1024.81	1487.33	1528.26	1714.27	1397.86	1258.14	1329.51	1466.67	-9.25e-05	0.133478	-0.000693258	0.999447	0.999447	2011.28	-0.0567748	0.173108	-0.327973	0.742932	0.95479	2011.28	-0.643083	0.173827	-3.69957	0.000215966	0.00123461	1022.62	-0.214877	0.172322	-1.24695	0.212416	0.318412	1022.62	-0.313253	0.172323	-1.81782	0.0690911	0.18536

## Sheet: Nuclear de novo motifs
	Nuclear enrichment motifs		Cytoplasmic enrichment motifs
miRNA	UUGCAUAGU	AGGUUGKSUG	RCGGUCUACC	WCSDUCKH	UAKACAGUC	UCGAUU
mmu-let-7a-5p	1	1	0	0	1	0
mmu-let-7b-5p	0	1	0	0	0	0
mmu-let-7c-5p	1	1	0	0	0	0
mmu-let-7d-5p	1	1	0	0	0	0
mmu-let-7e-5p	1	1	1	1	1	0
mmu-let-7f-5p	1	1	0	1	1	2
mmu-let-7g-5p	1	0	0	0	0	0
mmu-miR-103-3p	0	0	0	0	0	0
mmu-miR-106a-5p	0	0	0	0	0	0
mmu-miR-1291	0	0	0	0	0	0
mmu-miR-130b-3p	0	0	0	0	0	0
mmu-miR-146a-5p	0	0	0	0	0	0
mmu-miR-146b-5p	1	0	0	0	0	0
mmu-miR-155-5p	0	0	0	0	0	0
mmu-miR-15b-5p	0	0	0	0	0	0
mmu-miR-16-5p	0	0	0	0	0	0
mmu-miR-1839-5p	0	0	0	0	0	0
mmu-miR-1843b-3p	0	0	0	0	0	0
mmu-miR-185-5p	0	1	0	0	0	0
mmu-miR-191-5p	0	0	0	0	0	0
mmu-miR-1949	1	1	0	0	0	0
mmu-miR-195a-5p	0	0	0	0	0	0
mmu-miR-19a-3p	1	0	0	0	0	1
mmu-miR-19b-3p	1	0	0	0	0	1
mmu-miR-20a-5p	0	0	0	0	0	0
mmu-miR-214-3p	0	0	0	0	0	0
mmu-miR-222-3p	0	0	0	0	0	0
mmu-miR-29b-3p	0	0	0	0	0	0
mmu-miR-3086-5p	0	1	0	1	0	1
mmu-miR-30d-5p	0	0	0	0	0	0
mmu-miR-31-5p	1	0	0	1	0	0
mmu-miR-350-3p	0	0	0	0	0	0
mmu-miR-3535	0	0	0	0	0	0
mmu-miR-361-5p	0	0	0	0	0	0
mmu-miR-452-5p	1	0	0	0	0	0
mmu-miR-466d-3p	0	0	0	0	0	0
mmu-miR-497a-5p	0	0	0	0	0	0
mmu-miR-501-5p	0	0	0	1	0	0
mmu-miR-5099	0	0	0	1	0	0
mmu-miR-5121	0	0	0	0	0	0
mmu-miR-6539	0	0	0	0	0	0
mmu-miR-669a-3p	0	0	0	0	0	0
mmu-miR-677-3p	0	0	0	0	0	0
mmu-miR-677-5p	0	0	0	0	0	0
mmu-miR-7a-5p	0	0	0	0	0	0
mmu-miR-98-5p	1	1	0	0	0	0

## Sheet: Cytoplasmic de novo motifs
	Nuclear enrichment motifs		Cytoplasmic enrichment motifs
miRNA	UUGCAUAGU	AGGUUGKSUG	RCGGUCUACC	WCSDUCKH	UAKACAGUC	UCGAUU
mmu-let-7a-1-3p	0	1	0	2	2	2
mmu-let-7b-3p	0	1	0	0	1	0
mmu-let-7c-1-3p	0	0	1	1	0	0
mmu-let-7c-2-3p	0	1	0	2	2	2
mmu-let-7e-3p	0	0	1	0	1	0
mmu-let-7f-1-3p	0	1	0	1	1	2
mmu-let-7f-2-3p	0	0	1	1	2	1
mmu-miR-10b-3p	0	0	0	0	0	1
mmu-miR-10b-5p	0	0	0	0	0	0
mmu-miR-125a-3p	0	0	0	0	0	0
mmu-miR-125b-1-3p	0	0	0	0	0	0
mmu-miR-132-5p	0	0	0	2	0	1
mmu-miR-136-3p	0	0	0	0	0	0
mmu-miR-136-5p	0	0	0	0	0	0
mmu-miR-148a-5p	0	0	0	0	1	0
mmu-miR-152-5p	0	0	0	0	1	0
mmu-miR-16-1-3p	0	0	0	0	0	1
mmu-miR-181a-1-3p	0	0	1	3	0	1
mmu-miR-181a-2-3p	0	0	2	2	0	1
mmu-miR-181c-3p	0	0	1	3	0	0
mmu-miR-195a-3p	0	0	0	0	0	0
mmu-miR-219a-1-3p	0	0	0	0	0	0
mmu-miR-21a-3p	0	0	0	1	0	1
mmu-miR-221-5p	0	0	0	0	1	1
mmu-miR-222-5p	0	0	0	0	1	0
mmu-miR-24-1-5p	0	0	0	0	0	0
mmu-miR-25-5p	0	0	0	0	0	0
mmu-miR-27a-5p	0	0	0	0	0	0
mmu-miR-27b-5p	0	0	0	0	0	0
mmu-miR-299a-3p	0	0	1	0	0	0
mmu-miR-300-3p	0	0	0	0	0	0
mmu-miR-301a-5p	0	0	0	0	0	1
mmu-miR-301b-5p	0	0	1	0	0	0
mmu-miR-30b-3p	0	0	0	0	0	0
mmu-miR-30c-2-3p	0	0	2	0	0	0
mmu-miR-30d-3p	0	0	0	0	0	0
mmu-miR-31-3p	1	0	0	0	0	0
mmu-miR-323-3p	0	0	2	1	1	0
mmu-miR-329-3p	0	0	0	1	0	0
mmu-miR-341-3p	0	0	0	1	0	0
mmu-miR-351-3p	0	0	0	0	0	0
mmu-miR-365-2-5p	0	0	0	0	0	0
mmu-miR-369-5p	0	0	1	2	0	0
mmu-miR-370-3p	0	0	2	0	0	0
mmu-miR-374b-3p	0	0	0	0	0	0
mmu-miR-409-5p	1	0	0	0	0	0
mmu-miR-410-3p	0	0	0	0	0	0
mmu-miR-411-3p	0	0	1	1	0	0
mmu-miR-411-5p	0	0	1	2	2	1
mmu-miR-425-3p	0	0	0	0	0	0
mmu-miR-431-5p	0	0	0	0	0	0
mmu-miR-434-3p	0	0	0	0	0	1
mmu-miR-434-5p	0	0	0	0	0	1
mmu-miR-495-3p	0	0	1	1	0	0
mmu-miR-503-3p	0	0	0	0	0	0
mmu-miR-543-3p	0	0	1	0	0	0
mmu-miR-615-3p	0	0	1	0	0	0
mmu-miR-671-3p	0	0	1	0	0	0
mmu-miR-877-3p	0	0	0	0	0	0
